# Supplementary material for: Coupling between 2-pyridyl­selenyl chloride and phenyl­seleno­cyanate: synthesis, crystal structure and non-covalent inter­actions
Source: Acta Crystallogr E Crystallogr Commun. 2024 Sep 17;80(Pt 10):1024–8. doi: 10.1107/S2056989024008831 (PMC11451498; doi:10.1107/S2056989024008831)
Supplement: Supplementary file 1 [file e-80-01024-sup1.cif]

##############################################################################
#                                                                            #
# This CIF contains the data in a paper accepted for publication in          #
# Acta Crystallographica Section E. It conforms to the requirements of       #
# Notes for Authors for Acta Crystallographica Section E, and has been       #
# peer reviewed under the auspices of the IUCr Commission on Journals.       #
#                                                                            #
# Full details of the Crystallographic Information File format               #
# are given in the paper "The Crystallographic Information File (CIF):       #
# a New Standard Archive File for Crystallography" by S. R. Hall, F. H.      #
# Allen and I. D. Brown [Acta Cryst. (1991), A47, 655-685].                  #
#                                                                            #
# The current version of the core CIF dictionary is obtainable from          #
# ftp://ftp.iucr.org/pub/cif_core.dic.                                       #
#                                                                            #
# Software is freely available for graphical display of the structure(s)     #
# in this CIF. For information consult the CIF software page                 #
# http://www.iucr.org/resources/cif/software.                                #
#                                                                            #
# This file may be used for bona fide research purposes within the           #
# scientific community so long as proper attribution is given to the journal # 
# article from which it was obtained.                                        #
#                                                                            #
##############################################################################
data_I
_audit_creation_method     'SHELXL-2019/3'
_journal_date_recd_electronic     2023-11-14
_journal_date_accepted     2024-09-10
_journal_name_full     'Acta Crystallographica, Section E'
_journal_year     2024
_journal_volume     80
_journal_issue      1
_journal_page_first     0
_journal_page_last     0
_journal_paper_category     GO
_journal_paper_doi     10.1107/S2056989024008831
_journal_coeditor_code     JW2003
_publ_contact_author_name     'Ayalew W. Temesgen'
_publ_contact_author_address
;
Department of Chemistry, College of Natural and Computational Science,
University of Gondar, Gondar 196,
Ethiopia
;
_publ_contact_author_email
;
wodajo.ayalew@uog.edu.et
;
_publ_contact_author_fax     ?
_publ_contact_author_phone     ?
_publ_section_title
;
Coupling between 2-pyridylselenyl chloride and phenylselenocyanate: synthesis,
crystal structure and non-covalent interactions
;
loop_
    _publ_author_name
    _publ_author_footnote
    _publ_author_address
    'Temesgen, Ayalew W.' .
;
Department of Chemistry, College of Natural and Computational Science,
University of Gondar, Gondar 196,
Ethiopia
;
    'Tskhovrebov, Alexander G.' .
;
People's Friendship University of Russia, 6 Miklukho-Maklaya Street, Moscow,
117198,
Russian Federation
;
    'Artemjev, Alexey A.' .
;
People's Friendship University of Russia, 6 Miklukho-Maklaya Street, Moscow,
117198,
Russian Federation
;
    'Kubasov, Alexey S.' .
;
Kurnakov Institute of General and Inorganic Chemistry,
Russian Academy of Sciences, Leninsky Prosp. 31, 119071
Moscow, Russian Federation
;
    'Novikov, Alexander S.' .
;
Institute of Chemistry, Saint Petersburg State University, Universitetskaya
Nab., 7/9, 199034 Saint Petersburg,
Russian Federation
;
    'Borisov, Alexander V.' .
;
R.E. Alekseev Nizhny Novgorod State Technical University, Minin St., 24, Nizhny,
Novgorod,
Russian Federation
;
    'Kirichuk, Anatoly A.' .
;
People's Friendship University of Russia, 6 Miklukho-Maklaya Street, Moscow,
117198,
Russian Federation
;
    'Kritchenkov, Andreii S.' .
;
People's Friendship University of Russia, 6 Miklukho-Maklaya Street, Moscow,
117198,
Russian Federation
;
    'Le, Tuan Anh' .
;
University of Science, Vietnam National University, Hanoi, 334 Nguyen Trai,
Thanh Xuan, Hanoi, 100000,
Vietnam
;
_publ_section_synopsis
;
The structure of a new selenodiazolium salt derived from the reaction between
2-pyridylselenyl chloride and phenylselenocyanate is described.
Halogen--hydrogen, chalcogen--chalcogen, chalcogen--hydrogen and
chalcogen--halogen interactions are present in the structure.
;
_chemical_name_systematic
;
3-(Phenylselanyl)[1,2,4]selenadiazolo[4,5-<i>a</i>]pyridin-4-ylium chloride
dichloromethane
;
_chemical_name_common     ?
_chemical_formula_moiety     'C12 H9 N2 Se2, 0.352(C H2 Cl2), Cl'
_chemical_formula_sum     'C12.35 H9.70 Cl1.70 N2 Se2'
_chemical_formula_iupac     'C12 H9 N2 Se2 + , Cl - , 0.352C H2 Cl2'
_chemical_formula_weight     404.50
_chemical_melting_point     ?
_space_group_crystal_system     monoclinic
_space_group_name_H-M_alt     'P 21/c'
_space_group_name_Hall     '-P 2ybc'
loop_
    _space_group_symop_operation_xyz
    'x, y, z'
    '-x, y+1/2, -z+1/2'
    '-x, -y, -z'
    'x, -y-1/2, z-1/2'
_cell_length_a     11.087(3)
_cell_length_b     11.758(5)
_cell_length_c     11.991(3)
_cell_angle_alpha     90
_cell_angle_beta     115.337(6)
_cell_angle_gamma     90
_cell_volume     1412.8(8)
_cell_formula_units_Z     4
_cell_measurement_reflns_used     3887
_cell_measurement_theta_min     2.564
_cell_measurement_theta_max     28.005
_cell_measurement_temperature     100(2)
_exptl_crystal_description     block
_exptl_crystal_colour     colourless
_exptl_crystal_size_max     0.200
_exptl_crystal_size_mid     0.100
_exptl_crystal_size_min     0.080
_exptl_crystal_density_diffrn     1.902
_exptl_crystal_density_meas     ?
_exptl_crystal_density_method     ?
_exptl_crystal_F_000     779
_exptl_absorpt_coefficient_mu     5.539
_exptl_absorpt_correction_type     multi-scan
_exptl_absorpt_process_details
;
(SADABS; Krause <i>et al.</i>,  2015)
;
_exptl_absorpt_correction_T_min     0.4656
_exptl_absorpt_correction_T_max     0.7457
_diffrn_ambient_temperature     100(2)
_diffrn_source     ?
_diffrn_radiation_type     MoK\a
_diffrn_radiation_wavelength     0.71073
_diffrn_measurement_device_type     'Bruker D8 Venture'
_diffrn_measurement_method     '\f and \w scans'
_diffrn_detector_area_resol_mean     ?
_diffrn_reflns_number     7927
_diffrn_reflns_av_R_equivalents     0.0384
_diffrn_reflns_av_unetI/netI     0.0587
_diffrn_reflns_theta_min     2.032
_diffrn_reflns_theta_max     27.999
_diffrn_reflns_theta_full     25.242
_diffrn_measured_fraction_theta_max     0.994
_diffrn_measured_fraction_theta_full     0.994
_diffrn_reflns_limit_h_min     -12
_diffrn_reflns_limit_h_max     14
_diffrn_reflns_limit_k_min     -12
_diffrn_reflns_limit_k_max     15
_diffrn_reflns_limit_l_min     -15
_diffrn_reflns_limit_l_max     15
_refine_special_details     ?
_reflns_number_total     3394
_reflns_number_gt     2649
_reflns_threshold_expression     'I > 2\s(I)'
_refine_ls_structure_factor_coef     Fsqd
_refine_ls_matrix_type     full
_refine_ls_R_factor_all     0.0634
_refine_ls_R_factor_gt     0.0432
_refine_ls_wR_factor_gt     0.0826
_refine_ls_wR_factor_ref     0.0881
_refine_ls_goodness_of_fit_ref     1.062
_refine_ls_restrained_S_all     1.064
_refine_ls_number_reflns     3394
_refine_ls_number_parameters     182
_refine_ls_number_restraints     20
_refine_ls_hydrogen_treatment     constr
_refine_ls_weighting_scheme     calc
_refine_ls_weighting_details
              'w=1/[\s^2^(Fo^2^)+(0.0153P)^2^+6.8557P] where P=(Fo^2^+2Fc^2^)/3'
_atom_sites_solution_hydrogens     mixed
_atom_sites_solution_primary     dual
_atom_sites_solution_secondary     difmap
_refine_ls_shift/su_max     0.000
_refine_ls_shift/su_mean     0.000
_refine_diff_density_max     1.500
_refine_diff_density_min     -0.915
_refine_ls_extinction_method     none
_refine_ls_extinction_coef     .
loop_
    _atom_type_symbol
    _atom_type_description
    _atom_type_scat_dispersion_real
    _atom_type_scat_dispersion_imag
    _atom_type_scat_source
    'C' 'C' 0.0033 0.0016
                         'International Tables Vol C Tables 4.2.6.8 and 6.1.1.4'
    'H' 'H' 0.0000 0.0000
                         'International Tables Vol C Tables 4.2.6.8 and 6.1.1.4'
    'Cl' 'Cl' 0.1484 0.1585
                         'International Tables Vol C Tables 4.2.6.8 and 6.1.1.4'
    'N' 'N' 0.0061 0.0033
                         'International Tables Vol C Tables 4.2.6.8 and 6.1.1.4'
    'Se' 'Se' -0.0929 2.2259
                         'International Tables Vol C Tables 4.2.6.8 and 6.1.1.4'
_computing_data_collection
;
APEX2 (Bruker, 2019)
;
_computing_cell_refinement
;
SAINT V8.40A (Bruker, 2019)
;
_computing_data_reduction
;
SAINT V8.40A (Bruker, 2019)
;
_computing_structure_solution
;
<i>SHELXT2014/5</i> (Sheldrick, 2015a)
;
_computing_structure_refinement
;
<i>SHELXL2019/2</i> (Sheldrick, 2015b)
;
_computing_molecular_graphics
;
Olex2 1.5 (Dolomanov et al., 2009)
;
_computing_publication_material
;
Olex2 1.5 (Dolomanov et al., 2009)
;
loop_
    _atom_site_type_symbol
    _atom_site_label
    _atom_site_fract_x
    _atom_site_fract_y
    _atom_site_fract_z
    _atom_site_U_iso_or_equiv
    _atom_site_adp_type
    _atom_site_calc_flag
    _atom_site_occupancy
    _atom_site_disorder_assembly
    _atom_site_disorder_group
    Se Se1 0.10761(5) 0.56698(4) 0.17359(4) 0.01592(12) Uani d 1 . .
    Se Se2 0.24558(5) 0.87121(4) 0.42629(4) 0.01426(12) Uani d 1 . .
    N N1 0.1762(4) 0.6289(3) 0.4071(4) 0.0132(8) Uani d 1 . .
    N N2 0.1584(4) 0.7155(3) 0.2272(4) 0.0162(8) Uani d 1 . .
    C C1 0.1373(4) 0.5329(4) 0.3362(4) 0.0121(9) Uani d 1 . .
    C C2 0.1221(5) 0.4305(4) 0.3880(4) 0.0150(9) Uani d 1 . .
    H H2 0.095583 0.363323 0.339559 0.018 Uiso calc 1 . .
    C C3 0.1465(5) 0.4290(4) 0.5109(5) 0.0188(10) Uani d 1 . .
    H H3 0.138254 0.359887 0.548151 0.023 Uiso calc 1 . .
    C C4 0.1833(5) 0.5294(4) 0.5812(4) 0.0183(10) Uani d 1 . .
    H H4 0.197564 0.528274 0.665125 0.022 Uiso calc 1 . .
    C C5 0.1988(5) 0.6283(4) 0.5295(4) 0.0143(9) Uani d 1 . .
    H H5 0.224770 0.695960 0.577185 0.017 Uiso calc 1 . .
    C C6 0.1880(5) 0.7279(4) 0.3425(4) 0.0134(9) Uani d 1 . .
    C C7 0.4343(5) 0.8524(4) 0.4672(5) 0.0162(10) Uani d 1 . .
    C C8 0.5220(5) 0.8288(4) 0.5882(5) 0.0259(12) Uani d 1 . .
    H H8 0.488948 0.818120 0.648615 0.031 Uiso calc 1 . .
    C C9 0.6579(6) 0.8207(5) 0.6214(5) 0.0319(13) Uani d 1 . .
    H H9 0.717735 0.804495 0.704425 0.038 Uiso calc 1 . .
    C C10 0.7062(5) 0.8362(4) 0.5339(6) 0.0281(13) Uani d 1 . .
    H H10 0.799414 0.831392 0.556943 0.034 Uiso calc 1 . .
    C C11 0.6195(5) 0.8587(5) 0.4130(5) 0.0276(12) Uani d 1 . .
    H H11 0.653058 0.868078 0.352710 0.033 Uiso calc 1 . .
    C C12 0.4828(5) 0.8677(5) 0.3788(5) 0.0238(11) Uani d 1 . .
    H H12 0.423253 0.884189 0.295774 0.029 Uiso calc 1 . .
    Cl Cl1 0.05719(12) 0.32474(9) 0.11352(11) 0.0163(2) Uani d 1 . .
    Cl Cl2 0.5173(17) 0.4244(7) 0.6117(12) 0.055(2) Uani d 0.352(3) A -1
    Cl Cl3 0.4753(18) 0.5382(9) 0.3886(13) 0.077(3) Uani d 0.352(3) A -1
    C C13 0.5222(19) 0.5578(8) 0.5473(13) 0.058(4) Uani d 0.352(3) A -1
    H H13A 0.613356 0.590037 0.587480 0.069 Uiso calc 0.352(3) A -1
    H H13B 0.459970 0.611151 0.559777 0.069 Uiso calc 0.352(3) A -1
loop_
    _atom_site_aniso_label
    _atom_site_aniso_U_11
    _atom_site_aniso_U_22
    _atom_site_aniso_U_33
    _atom_site_aniso_U_12
    _atom_site_aniso_U_13
    _atom_site_aniso_U_23
    Se1 0.0243(3) 0.0133(2) 0.0105(2) -0.0043(2) 0.0078(2) -0.00122(19)
    Se2 0.0161(2) 0.0113(2) 0.0162(2) -0.00220(19) 0.0076(2) -0.00216(19)
    N1 0.016(2) 0.0113(17) 0.014(2) -0.0002(16) 0.0076(17) -0.0001(16)
    N2 0.023(2) 0.0122(18) 0.013(2) -0.0050(17) 0.0073(18) 0.0000(16)
    C1 0.013(2) 0.012(2) 0.012(2) -0.0013(18) 0.0052(19) 0.0001(17)
    C2 0.017(2) 0.012(2) 0.016(2) -0.0004(19) 0.008(2) -0.0013(19)
    C3 0.018(2) 0.018(2) 0.021(3) 0.000(2) 0.009(2) 0.005(2)
    C4 0.024(3) 0.021(2) 0.010(2) -0.002(2) 0.008(2) -0.0019(19)
    C5 0.021(2) 0.013(2) 0.009(2) 0.005(2) 0.0062(19) -0.0008(18)
    C6 0.014(2) 0.013(2) 0.015(2) 0.0005(18) 0.007(2) 0.0008(18)
    C7 0.015(2) 0.009(2) 0.022(3) -0.0017(18) 0.005(2) -0.0016(19)
    C8 0.024(3) 0.027(3) 0.023(3) -0.003(2) 0.008(2) -0.002(2)
    C9 0.019(3) 0.032(3) 0.029(3) 0.001(2) -0.005(2) 0.001(3)
    C10 0.014(3) 0.016(2) 0.049(4) 0.000(2) 0.008(3) -0.007(2)
    C11 0.025(3) 0.028(3) 0.034(3) -0.001(2) 0.016(3) -0.003(2)
    C12 0.017(3) 0.029(3) 0.023(3) 0.000(2) 0.006(2) -0.002(2)
    Cl1 0.0179(6) 0.0140(5) 0.0172(6) -0.0004(5) 0.0078(5) -0.0028(4)
    Cl2 0.043(3) 0.040(5) 0.088(4) -0.012(4) 0.033(3) -0.019(4)
    Cl3 0.047(4) 0.070(7) 0.113(5) -0.004(6) 0.035(4) -0.004(6)
    C13 0.036(6) 0.049(7) 0.096(7) -0.013(7) 0.036(6) 0.005(7)
_geom_special_details
;
 All esds (except the esd in the dihedral angle between two l.s. planes)
 are estimated using the full covariance matrix.  The cell esds are taken
 into account individually in the estimation of esds in distances, angles
 and torsion angles; correlations between esds in cell parameters are only
 used when they are defined by crystal symmetry.  An approximate (isotropic)
 treatment of cell esds is used for estimating esds involving l.s. planes.
;
loop_
    _geom_bond_atom_site_label_1
    _geom_bond_atom_site_label_2
    _geom_bond_site_symmetry_2
    _geom_bond_distance
    _geom_bond_publ_flag
    Se1 N2 . 1.863(4) ?
    Se1 C1 . 1.877(4) ?
    Se2 C6 . 1.926(5) ?
    Se2 C7 . 1.946(5) ?
    N1 C1 . 1.367(6) ?
    N1 C5 . 1.380(6) ?
    N1 C6 . 1.435(6) ?
    N2 C6 . 1.285(6) ?
    C1 C2 . 1.396(6) ?
    C2 C3 . 1.380(6) ?
    C2 H2 . 0.9500 ?
    C3 C4 . 1.405(7) ?
    C3 H3 . 0.9500 ?
    C4 C5 . 1.362(6) ?
    C4 H4 . 0.9500 ?
    C5 H5 . 0.9500 ?
    C7 C8 . 1.385(7) ?
    C7 C12 . 1.390(7) ?
    C8 C9 . 1.388(7) ?
    C8 H8 . 0.9500 ?
    C9 C10 . 1.379(8) ?
    C9 H9 . 0.9500 ?
    C10 C11 . 1.380(8) ?
    C10 H10 . 0.9500 ?
    C11 C12 . 1.395(7) ?
    C11 H11 . 0.9500 ?
    C12 H12 . 0.9500 ?
    Cl2 C13 . 1.7596(12) ?
    Cl3 C13 . 1.7597(11) ?
    C13 H13A . 0.9900 ?
    C13 H13B . 0.9900 ?
loop_
    _geom_angle_atom_site_label_1
    _geom_angle_atom_site_label_2
    _geom_angle_atom_site_label_3
    _geom_angle_site_symmetry_1
    _geom_angle_site_symmetry_3
    _geom_angle
    _geom_angle_publ_flag
    N2 Se1 C1 . . 87.06(18) ?
    C6 Se2 C7 . . 96.45(18) ?
    C1 N1 C5 . . 121.5(4) ?
    C1 N1 C6 . . 114.4(4) ?
    C5 N1 C6 . . 124.2(4) ?
    C6 N2 Se1 . . 112.2(3) ?
    N1 C1 C2 . . 120.1(4) ?
    N1 C1 Se1 . . 109.7(3) ?
    C2 C1 Se1 . . 130.2(3) ?
    C3 C2 C1 . . 118.7(4) ?
    C3 C2 H2 . . 120.6 ?
    C1 C2 H2 . . 120.6 ?
    C2 C3 C4 . . 120.2(4) ?
    C2 C3 H3 . . 119.9 ?
    C4 C3 H3 . . 119.9 ?
    C5 C4 C3 . . 120.3(4) ?
    C5 C4 H4 . . 119.8 ?
    C3 C4 H4 . . 119.8 ?
    C4 C5 N1 . . 119.2(4) ?
    C4 C5 H5 . . 120.4 ?
    N1 C5 H5 . . 120.4 ?
    N2 C6 N1 . . 116.6(4) ?
    N2 C6 Se2 . . 122.4(3) ?
    N1 C6 Se2 . . 121.0(3) ?
    C8 C7 C12 . . 119.8(5) ?
    C8 C7 Se2 . . 118.9(4) ?
    C12 C7 Se2 . . 121.2(4) ?
    C7 C8 C9 . . 120.2(5) ?
    C7 C8 H8 . . 119.9 ?
    C9 C8 H8 . . 119.9 ?
    C10 C9 C8 . . 120.0(5) ?
    C10 C9 H9 . . 120.0 ?
    C8 C9 H9 . . 120.0 ?
    C9 C10 C11 . . 120.1(5) ?
    C9 C10 H10 . . 119.9 ?
    C11 C10 H10 . . 119.9 ?
    C10 C11 C12 . . 120.3(5) ?
    C10 C11 H11 . . 119.9 ?
    C12 C11 H11 . . 119.9 ?
    C7 C12 C11 . . 119.5(5) ?
    C7 C12 H12 . . 120.2 ?
    C11 C12 H12 . . 120.2 ?
    Cl2 C13 Cl3 . . 107.9(5) ?
    Cl2 C13 H13A . . 110.1 ?
    Cl3 C13 H13A . . 110.1 ?
    Cl2 C13 H13B . . 110.1 ?
    Cl3 C13 H13B . . 110.1 ?
    H13A C13 H13B . . 108.4 ?
loop_
    _geom_torsion_atom_site_label_1
    _geom_torsion_atom_site_label_2
    _geom_torsion_atom_site_label_3
    _geom_torsion_atom_site_label_4
    _geom_torsion_site_symmetry_1
    _geom_torsion_site_symmetry_2
    _geom_torsion_site_symmetry_3
    _geom_torsion_site_symmetry_4
    _geom_torsion
    _geom_torsion_publ_flag
    C1 Se1 N2 C6 . . . . -0.4(4) ?
    C5 N1 C1 C2 . . . . -1.3(7) ?
    C6 N1 C1 C2 . . . . 179.9(4) ?
    C5 N1 C1 Se1 . . . . 177.1(3) ?
    C6 N1 C1 Se1 . . . . -1.6(5) ?
    N2 Se1 C1 N1 . . . . 1.1(3) ?
    N2 Se1 C1 C2 . . . . 179.4(5) ?
    N1 C1 C2 C3 . . . . 0.4(7) ?
    Se1 C1 C2 C3 . . . . -177.7(4) ?
    C1 C2 C3 C4 . . . . 1.1(7) ?
    C2 C3 C4 C5 . . . . -1.7(7) ?
    C3 C4 C5 N1 . . . . 0.8(7) ?
    C1 N1 C5 C4 . . . . 0.7(7) ?
    C6 N1 C5 C4 . . . . 179.4(4) ?
    Se1 N2 C6 N1 . . . . -0.5(5) ?
    Se1 N2 C6 Se2 . . . . 179.5(2) ?
    C1 N1 C6 N2 . . . . 1.5(6) ?
    C5 N1 C6 N2 . . . . -177.3(4) ?
    C1 N1 C6 Se2 . . . . -178.6(3) ?
    C5 N1 C6 Se2 . . . . 2.7(6) ?
    C12 C7 C8 C9 . . . . 0.1(8) ?
    Se2 C7 C8 C9 . . . . -176.7(4) ?
    C7 C8 C9 C10 . . . . 0.0(8) ?
    C8 C9 C10 C11 . . . . -0.6(8) ?
    C9 C10 C11 C12 . . . . 1.0(8) ?
    C8 C7 C12 C11 . . . . 0.3(8) ?
    Se2 C7 C12 C11 . . . . 177.0(4) ?
    C10 C11 C12 C7 . . . . -0.8(8) ?
loop_
    _geom_hbond_atom_site_label_D
    _geom_hbond_atom_site_label_H
    _geom_hbond_atom_site_label_A
    _geom_hbond_site_symmetry_A
    _geom_hbond_distance_DH
    _geom_hbond_distance_HA
    _geom_hbond_distance_DA
    _geom_hbond_angle_DHA
    _geom_hbond_publ_flag
    C2 H2 Cl1 . 0.95 2.60 3.297(5) 130.8 yes
    C3 H3 Cl1 4_566 0.95 2.60 3.526(5) 166.5 yes
    C5 H5 Se2 . 0.95 2.82 3.242(5) 108.3 yes
    C5 H5 N2 4_576 0.95 2.45 3.179(6) 133.6 yes
_shelx_space_group_comment
;
The symmetry employed for this shelxl refinement is uniquely defined
by the following loop, which should always be used as a source of
symmetry information in preference to the above space-group names.
They are only intended as comments.
;
_shelx_estimated_absorpt_T_min     0.404
_shelx_estimated_absorpt_T_max     0.666
_shelx_hkl_file
;
  -1   0   0 1379.80   34.69
   2   0   0  527.11   16.35
  -2   0   0  510.80   15.94
   3   0   0 7297.68  177.66
  -3   0   0 7140.56  176.90
  -4   0   0    5.84    3.55
   4   0   0   -1.08    3.19
   5   0   0 1307.59   41.03
  -5   0   0 1254.01   39.43
   6   0   0  838.00   31.79
   7   0   0  196.15   16.44
   8   0   0  890.14   37.97
   9   0   0   99.64   15.99
  10   0   0   85.07   17.59
  11   0   0   -9.66   15.56
  12   0   0   78.94   23.45
  13   0   0   35.16   24.89
   0   1   0    0.37    0.50
   1  -1   0 2796.94   67.45
  -1  -1   0 2696.05   67.95
   1   1   0 2618.51   67.85
  -1   1   0 2901.81   68.11
  -2  -1   0 1357.81   36.70
   2  -1   0 1342.92   36.05
  -2   1   0 1389.93   35.92
   2   1   0 1338.82   36.70
  -3  -1   0 1307.01   38.61
   3  -1   0 1360.92   38.43
   3   1   0 1465.70   41.36
  -3   1   0 1362.54   37.85
   4  -1   0 2230.98   61.27
  -4  -1   0 2286.19   61.61
  -4   1   0 2217.60   60.10
   4   1   0 2212.76   61.88
  -5  -1   0  149.17   11.42
   5  -1   0  154.77   11.50
   5   1   0  138.12   11.40
  -5   1   0  147.71   10.64
   6  -1   0  160.31   13.32
   6   1   0  165.63   13.59
   7  -1   0  806.23   32.92
   7   1   0  794.38   33.23
   8  -1   0  180.92   20.80
   8   1   0  209.88   18.81
   9  -1   0  112.99   16.49
   9   1   0  108.52   16.89
  10  -1   0   58.29   15.96
  10   1   0   64.52   16.81
  11  -1   0    3.79   16.20
  11   1   0   16.81   16.60
  12  -1   0   79.02   22.68
  12   1   0  121.32   24.54
  13  -1   0  436.93   43.19
  13   1   0  487.36   44.91
   0  -2   0  376.63   11.49
   0   2   0  367.25   11.37
  -1  -2   0  257.25    9.75
  -1  -2   0  254.82   10.46
  -1   2   0  260.13    9.02
  -1   2   0  276.71    9.12
   1   2   0  260.34    9.51
   2  -2   0  192.45    8.27
  -2  -2   0  193.96    8.96
   2   2   0  184.87    8.80
  -2   2   0  194.44    8.06
  -3  -2   0 1331.31   37.96
   3  -2   0 1287.36   36.84
  -3   2   0 1323.29   36.25
   3   2   0 1259.23   37.81
   4  -2   0  779.18   28.47
  -4  -2   0  760.56   26.92
   4   2   0  813.41   27.61
  -4   2   0  805.36   25.50
   5  -2   0  804.83   28.63
   5   2   0  815.24   29.76
  -5   2   0  759.02   26.80
   6  -2   0   44.04    8.39
   6   2   0   37.42    9.04
   7  -2   0   68.60   11.30
   7   2   0   70.39   11.98
   8  -2   0  509.51   28.02
   8   2   0  548.20   28.85
   9  -2   0  462.24   28.70
   9   2   0  418.65   29.10
  10  -2   0  219.43   24.70
  10   2   0  215.17   24.77
  11  -2   0   44.62   18.14
  12   2   0   14.14   18.89
  13  -2   0   41.97   26.64
  13   2   0    5.83   23.45
   0  -3   0    1.28    1.94
   0   3   0   -0.09    1.81
   0   3   0    3.56    2.72
  -1  -3   0 3039.06   77.96
  -1  -3   0 2961.42   79.35
   1  -3   0 3095.27   76.99
   1   3   0 3158.14   79.88
   1   3   0 3007.27   77.59
  -1   3   0 3127.90   76.73
  -2  -3   0 1004.33   30.99
  -2  -3   0 1054.55   32.51
   2  -3   0 1038.10   29.51
  -2   3   0 1059.34   29.48
   3  -3   0   51.86    5.99
  -3  -3   0   77.44    8.53
   3   3   0   66.67    7.41
  -3   3   0   58.65    6.30
  -4  -3   0   61.29    8.60
  -4   3   0   70.64    7.52
   4   3   0   61.63    7.84
   5  -3   0  950.12   32.16
   5   3   0  937.34   33.55
  -5   3   0  932.83   32.74
   6  -3   0  325.78   18.28
  -6   3   0  295.67   16.40
   6   3   0  280.37   18.24
   7  -3   0 1218.64   43.46
   7   3   0 1209.95   45.19
   8  -3   0  802.76   35.61
   8   3   0  783.62   36.20
   9  -3   0  140.11   19.10
   9   3   0   78.42   16.18
  10  -3   0   56.37   16.45
  10   3   0   57.84   15.64
  11  -3   0   -2.04   17.04
  11   3   0   -8.32   15.80
  12  -3   0   76.37   26.12
  12   3   0   68.73   22.46
   0  -4   0 6084.63  149.39
   0   4   0 5962.30  148.83
   0   4   0 6112.74  152.22
  -1  -4   0   75.38    7.94
  -1  -4   0   71.27    6.21
   1  -4   0   71.31    5.97
  -1   4   0   83.92    5.93
   1   4   0   83.91    6.40
   1   4   0   85.34    8.01
  -2  -4   0  839.29   27.96
  -2  -4   0  856.97   29.73
   2   4   0  866.92   27.45
  -2   4   0  869.27   26.15
  -2   4   0  874.35   26.25
  -3  -4   0    2.78    6.42
   3  -4   0   -1.09    3.68
  -3  -4   0    2.48    4.63
   3   4   0   -3.65    2.96
  -3   4   0    3.60    3.88
   4   4   0 1294.99   42.12
  -4   4   0 1383.77   39.40
   5  -4   0   -6.87    5.31
   5   4   0   -0.19    5.45
   6  -4   0 1389.38   44.45
  -6   4   0 1291.68   41.36
   6   4   0 1291.32   45.58
   7  -4   0  148.20   15.61
   7   4   0  143.07   16.85
   8  -4   0  475.50   27.37
   8   4   0  424.77   27.90
   9  -4   0   13.74   13.16
   9   4   0    9.77   12.01
  10  -4   0  295.06   27.95
  10   4   0  253.28   26.68
  11  -4   0   49.63   19.73
  11   4   0    1.83   17.10
  12  -4   0  204.18   28.48
  12   4   0  133.25   28.60
   0  -5   0   -5.26    3.23
   0   5   0    1.77    3.25
   0   5   0   11.57    5.06
   1  -5   0   20.21    4.84
  -1  -5   0   22.64    5.39
  -1  -5   0   29.41    6.73
  -1   5   0   19.36    4.37
   1   5   0   29.07    5.28
   1   5   0   31.59    6.97
  -2  -5   0 1059.47   34.08
  -2  -5   0 1061.29   36.16
  -2   5   0 1051.54   31.91
   2   5   0 1032.20   33.00
  -2   5   0 1044.43   31.29
  -3  -5   0 4146.75  112.79
  -3  -5   0 4304.36  114.54
  -3   5   0 4299.92  107.05
   3   5   0 3969.55  109.21
  -3   5   0 4220.05  107.13
  -4  -5   0  896.94   35.39
   4  -5   0  898.77   29.85
   4   5   0  865.47   31.93
  -4   5   0  869.81   29.00
   5  -5   0  777.96   28.48
  -5   5   0  668.25   34.92
   5   5   0  753.42   30.08
   6  -5   0  247.30   17.27
   6   5   0  257.10   18.35
  -6   5   0  230.99   15.27
   7  -5   0   64.00   12.36
   7   5   0   61.58   12.28
   8  -5   0  105.56   15.84
   8   5   0  108.82   17.12
   9  -5   0  361.71   26.87
   9   5   0  279.69   28.03
  10  -5   0   12.24   16.39
  10   5   0   32.08   16.04
  11  -5   0  529.89   39.33
  11   5   0  629.74   42.39
  12  -5   0   -2.15   23.56
  12   5   0   29.04   21.68
   0  -6   0    9.21    5.10
   0   6   0   14.56    6.48
   0   6   0   10.60    4.36
  -1  -6   0  503.92   20.33
   1  -6   0  511.95   20.01
   1   6   0  484.16   19.68
   1   6   0  521.72   23.48
  -2  -6   0    3.55    5.58
  -2  -6   0   18.41    7.84
  -2   6   0   15.25    4.40
   2   6   0   10.04    6.65
  -2   6   0   11.90    5.45
   2   6   0    4.34    4.69
  -3  -6   0  792.47   32.32
  -3   6   0  776.00   26.36
  -3   6   0  726.83   27.72
   3   6   0  763.35   28.26
  -4   6   0 1085.99   35.23
   4   6   0 1071.15   37.99
  -4   6   0 1140.33   35.30
  -5   6   0  459.36   20.11
   5   6   0  434.89   23.35
   6  -6   0   10.11    8.36
  -6   6   0   20.64    8.26
   6   6   0    5.29    8.15
   7  -6   0   71.65   13.13
   7   6   0   80.19   14.87
   8  -6   0  410.82   25.43
   8   6   0  291.96   26.08
   9   6   0  500.55   34.40
  10  -6   0  363.48   31.92
  10   6   0  398.33   32.91
  11  -6   0   57.23   22.28
  11   6   0   88.25   22.68
  12  -6   0   -1.40   24.98
  12   6   0   21.75   23.25
   0  -7   0    2.25    5.97
   0   7   0    1.25    5.03
   0   7   0    0.82    6.79
   1  -7   0  771.46   27.52
  -1  -7   0  739.92   28.27
   1   7   0  742.72   31.44
   1   7   0  726.26   26.68
  -1   7   0  736.22   25.54
  -2  -7   0   -0.06    8.04
   2   7   0    5.66    5.19
   2   7   0   -6.78    7.00
  -2   7   0   -4.02    6.61
  -2   7   0    2.97    4.73
  -3   7   0  276.19   14.60
  -3   7   0  269.15   15.76
   3   7   0  285.16   16.71
  -4   7   0  113.65   11.46
   4   7   0   91.92   12.37
  -4   7   0  115.03   11.55
  -5   7   0  957.14   33.63
  -5   7   0  977.19   32.82
   5   7   0  881.98   36.47
  -6   7   0  271.02   19.29
  -6   7   0  302.81   18.62
   6   7   0  261.81   20.73
   7   7   0    8.74   10.68
   8  -7   0   11.78   11.78
   8   7   0   -0.72   12.12
   9   7   0   74.49   21.00
  10  -7   0    6.93   17.91
  10   7   0   50.41   19.49
  11  -7   0  198.71   27.95
  11   7   0  150.26   28.15
   0  -8   0  156.78   14.47
   0   8   0  148.40   12.13
   0   8   0  162.46   15.85
   1  -8   0  965.76   33.94
  -1   8   0  903.36   36.97
  -1   8   0  934.44   31.56
   1   8   0  927.38   37.08
   1   8   0  928.22   32.35
  -2   8   0 2468.06   67.25
   2   8   0 2381.24   74.29
  -2   8   0 2536.82   70.04
   2   8   0 2380.27   70.04
   3   8   0   21.88    7.89
  -3   8   0   22.28    6.89
  -3   8   0   42.39   10.50
  -4   8   0 2691.74   73.79
   4   8   0 2674.36   78.79
  -4   8   0 2578.89   72.98
   5   8   0 1787.45   59.94
  -5   8   0 1804.33   54.24
  -5   8   0 1811.00   54.24
  -6   8   0   35.34   11.18
  -6   8   0   66.36   12.41
   6   8   0  104.65   16.22
   7   8   0    2.85   11.65
  -7   8   0   20.00   11.35
   8   8   0   61.93   16.58
  -8   8   0  103.66   17.86
   9   8   0   78.53   19.48
  -9   8   0   15.34   18.01
  10   8   0  304.32   31.73
  11   8   0    5.16   21.82
   0   9   0    8.37    9.32
   0   9   0    1.30    6.40
   1  -9   0  759.86   32.55
   1   9   0  773.32   29.80
  -1   9   0  842.09   29.47
   1   9   0  741.60   34.75
  -1   9   0  732.56   34.82
  -2   9   0    7.45    6.89
  -2   9   0    5.43   10.60
   2   9   0    6.14   10.53
   2   9   0   11.00    7.36
  -3   9   0  997.62   36.61
  -3   9   0 1059.83   34.67
  -4   9   0  211.82   18.44
  -4   9   0  225.63   15.31
   4   9   0  212.69   18.21
  -5   9   0  526.32   23.79
   5   9   0  479.77   28.33
  -5   9   0  510.63   25.18
  -6   9   0  185.21   18.16
   6   9   0  166.68   19.87
  -7   9   0   -3.07   12.37
   7   9   0   -0.09   12.73
   8   9   0   49.99   16.56
  -8   9   0   65.36   17.69
  -9   9   0  312.42   27.91
   9   9   0  260.71   30.27
 -10   9   0  -29.11   22.37
  10   9   0   14.75   21.87
   0  10   0  940.06   34.35
   0  10   0  982.85   42.23
  -1  10   0   22.08   12.40
   1  10   0   31.15   13.38
   1  10   0   28.16    9.33
  -1  10   0   31.35    9.66
   2  10   0   -2.51    8.56
  -2  10   0    0.63    7.94
  -2  10   0   21.99   13.38
   2  10   0    7.52   11.11
   3  10   0  117.28   15.06
  -3  10   0  109.18   17.48
  -3  10   0  138.28   13.11
  -4  10   0   28.54   13.57
   4  10   0   23.37   10.28
  -4  10   0   25.22    8.99
   5  10   0  106.01   16.75
  -5  10   0  127.08   13.78
  -5  10   0  128.22   19.22
  -6  10   0  105.09   14.43
   6  10   0  108.68   17.63
  -7  10   0   23.74   13.35
  -8  10   0  119.81   18.96
   8  10   0  134.23   23.07
   9  10   0   25.67   19.26
  -9  10   0   86.98   20.87
  10  10   0   47.43   21.14
   0  11   0   -6.97    8.13
   0  11   0    4.10   14.02
   1  11   0  162.31   21.29
  -1  11   0  138.66   14.57
  -1  11   0  135.02   20.85
   2  11   0   65.51   12.64
  -2  11   0  109.71   19.10
  -2  11   0   60.55   10.40
   2  11   0   85.96   17.68
  -3  11   0  793.29   30.75
   3  11   0  788.49   35.34
   4  11   0  120.68   17.65
  -4  11   0  125.75   13.65
  -5  11   0  129.85   14.60
   5  11   0  121.07   19.13
  -6  11   0  286.52   20.94
   6  11   0  288.02   28.68
  -7  11   0  102.51   16.69
   7  11   0  144.21   23.66
   8  11   0  145.35   24.69
  -8  11   0  206.64   21.26
   9  11   0  119.76   25.39
   0  12   0  130.30   22.55
  -1  12   0   69.33   19.84
   1  12   0   48.52   12.14
  -1  12   0   60.54   12.19
   1  12   0   61.30   19.35
   2  12   0  953.31   40.21
  -2  12   0  940.77   48.12
  -2  12   0 1033.53   36.96
   2  12   0  966.64   46.27
  -3  12   0  132.83   15.27
  -3  12   0   94.62   22.28
   3  12   0  137.17   17.88
  -4  12   0  446.70   23.65
   4  12   0  441.51   30.21
  -5  12   0  349.35   22.28
   5  12   0  324.93   29.11
   6  12   0   17.66   17.38
  -6  12   0   24.72   12.85
   7  12   0    0.79   17.06
  -7  12   0    9.40   14.32
   8  12   0  250.45   32.57
   0  13   0  -13.28   19.33
   0  13   0   18.98   10.96
  -1  13   0 1218.65   48.01
   1  13   0 1163.84   54.65
   1  13   0 1113.51   44.13
  -1  13   0 1073.90   54.39
   2  13   0  382.83   26.91
  -2  13   0  361.31   22.70
  -2  13   0  326.53   34.17
   3  13   0   -8.29   13.27
  -3  13   0   19.07   21.25
  -3  13   0    9.38   11.14
  -4  13   0   49.87   12.97
   4  13   0   12.10   15.57
  -4  13   0   38.95   22.91
   5  13   0  358.88   32.85
  -5  13   0  398.58   24.66
   6  13   0   -9.46   18.04
   7  13   0  208.99   28.20
   0  14   0  449.01   40.05
   0  14   0  446.62   27.98
  -1  14   0   54.41   13.82
  -1  14   0   12.96   25.08
   1  14   0   17.85   13.86
   1  14   0   87.14   25.34
  -2  14   0   60.08   15.27
   2  14   0   41.25   16.32
  -2  14   0   29.19   26.16
   3  14   0  293.64   27.58
  -3  14   0  169.42   17.60
  -4  14   0  130.43   30.21
   4  14   0   94.42   20.13
  -4  14   0  124.66   16.40
  -5  14   0   93.54   30.01
   5  14   0   80.79   23.12
   0  15   0   -2.61   34.76
   0  15   0    7.84   15.76
  -1  15   0    7.70   31.31
   1  15   0    9.33   16.38
  -1  15   0   22.50   16.26
   1  15   0    4.58   26.20
  -2  15   0   -3.87   15.08
  -2  15   0   12.74   27.32
   2  15   0   -2.38   17.71
  -3  15   0  121.92   35.65
   3  15   0  143.33   23.84
  13   0  -1  -22.97   20.91
  12   0  -1   25.35   27.74
  11   0  -1  -15.49   13.88
  10   0  -1    1.35   11.93
   9   0  -1  -12.52    9.03
   8   0  -1   14.40    8.91
   7   0  -1   -0.70    6.11
   6   0  -1    1.31    5.28
  -6   0   1   -0.74    5.80
   5   0  -1    1.93    3.78
  -5   0   1    4.20    4.57
  -4   0   1   -3.47    2.85
  -3   0   1    1.21    2.06
   3   0  -1   -0.60    1.73
   2   0  -1    0.40    1.10
  -2   0   1    0.84    1.41
   0   0   1   -1.35    0.83
   1   0   1    1.08    1.73
  -1   0  -1   -0.22    1.44
  -2   0  -1    1.33    2.24
   2   0   1   -0.82    2.10
  -3   0  -1   -3.56    2.81
   3   0   1   -4.48    2.89
   4   0   1    1.53    4.62
  -4   0  -1    1.42    3.99
   5   0   1    0.03    5.23
   6   0   1   -4.78    6.16
   7   0   1   -7.35    7.42
   8   0   1  -11.23    9.78
   9   0   1   21.48   13.07
  10   0   1    2.40   15.00
  11   0   1  -24.82   31.26
  12   0   1    0.44   21.94
  13  -1  -1    7.35   22.35
  13   1  -1   33.56   22.97
  12  -1  -1  237.62   28.66
  12   1  -1  226.15   29.01
  11  -1  -1  219.77   25.52
  11   1  -1  276.19   27.49
  10  -1  -1   11.20   12.65
  10   1  -1   25.71   13.49
   9  -1  -1   47.65   12.30
   9   1  -1   27.64   11.77
   8  -1  -1   67.68   11.84
   7  -1  -1  438.70   21.41
   7   1  -1  394.44   21.26
   6  -1  -1 4772.00  124.08
  -6   1   1 4746.87  123.12
   6   1  -1 4766.62  125.00
  -5  -1   1 1094.13   35.56
   5  -1  -1 1175.08   35.03
   5   1  -1 1094.07   35.21
  -5   1   1 1090.05   34.09
   4  -1  -1 1048.92   30.89
  -4  -1   1 1055.28   32.26
  -4   1   1 1041.74   30.77
   4   1  -1 1046.33   31.89
   3  -1  -1 8835.61  210.13
  -3  -1   1 8518.25  211.74
  -3   1   1 8722.04  210.02
   3   1  -1 8672.47  211.43
   2  -1  -1 1597.16   41.08
  -2  -1   1 1624.48   43.49
   2   1  -1 1695.47   43.26
  -2   1   1 1684.07   41.23
  -1  -1   1  580.56   16.83
   1   1  -1  575.66   16.69
   0  -1  -1  983.31   25.29
   0  -1  -1  945.96   27.08
   0   1   1  982.20   27.27
   0   1   1  990.07   25.43
   0   1  -1  992.88   26.74
   1  -1   1  282.54   10.76
  -1  -1  -1  280.18   10.11
  -1   1  -1  282.60   10.59
   1   1   1  278.69   10.44
   2  -1   1 3980.21   99.95
  -2  -1  -1 3890.52   99.06
  -2   1  -1 3921.18   99.15
   2   1   1 3965.80  100.11
   3  -1   1  965.17   30.54
  -3  -1  -1  948.97   29.39
   3   1   1  965.50   30.83
  -3   1  -1  891.27   28.99
  -4  -1  -1    3.82    4.14
   4  -1   1    1.59    4.15
   4   1   1    6.46    4.74
  -4   1  -1   -1.86    4.39
   5  -1   1   21.35    6.51
   5   1   1   21.82    7.23
   6  -1   1  251.46   17.72
   6   1   1  242.18   17.74
   7  -1   1   17.60    8.53
   7   1   1   28.52   10.35
   8  -1   1  720.82   35.71
   8   1   1  729.95   35.50
   9  -1   1  251.46   25.59
   9   1   1  253.74   24.40
  10  -1   1  121.10   21.45
  10   1   1  148.53   22.76
  11  -1   1  287.14   31.67
  11   1   1  316.05   33.06
  12  -1   1  -49.71   21.28
  12   1   1    0.67   20.59
  13  -2  -1  598.89   46.11
  13   2  -1  575.68   44.88
  12  -2  -1   46.12   19.99
  12   2  -1   48.12   19.81
  11  -2  -1  536.57   34.53
  11   2  -1  525.95   35.64
  10  -2  -1   18.21   13.13
  10   2  -1   17.58   13.20
   9   2  -1   96.03   16.09
   8  -2  -1  157.91   15.46
   8   2  -1  183.55   17.01
   7  -2  -1 3391.76   93.62
   7   2  -1 3406.51   95.66
   6  -2  -1 1339.39   41.51
   6   2  -1 1305.82   42.87
  -6   2   1 1320.94   40.55
  -5  -2   1 2542.24   70.61
   5  -2  -1 2517.97   68.04
   5   2  -1 2497.56   69.91
  -5   2   1 2541.61   67.36
   4  -2  -1 1090.61   32.09
  -4  -2   1 1115.19   34.97
  -4   2   1 1133.11   31.77
   4   2  -1 1108.71   34.17
   3  -2  -1    9.89    2.62
  -3  -2   1    6.51    3.17
   3   2  -1    6.37    3.16
  -3   2   1   11.38    2.57
   2  -2  -1    4.81    1.52
  -2  -2   1    3.47    2.43
   2   2  -1    7.69    2.68
  -1  -2   1  117.98    5.31
  -1  -2   1  120.35    6.42
   1  -2  -1  120.78    3.91
   1   2  -1  126.40    6.43
   1   2  -1  118.73    5.30
   0  -2  -1   48.08    5.08
   0  -2  -1   52.44    3.26
   0  -2   1   64.51    4.93
   0   2   1   57.09    5.11
   0   2   1   58.84    3.56
   0   2  -1   53.15    4.40
  -1  -2  -1 1475.37   38.92
  -1  -2  -1 1427.58   41.53
   1  -2   1 1464.36   39.93
   1   2   1 1453.29   39.29
  -1   2  -1 1459.35   39.79
   2  -2   1  701.14   23.53
  -2  -2  -1  750.91   23.37
  -2   2  -1  746.50   23.52
   2   2   1  732.32   24.02
   3  -2   1 1955.29   55.01
  -3  -2  -1 1568.36   55.67
   3   2   1 1884.68   52.73
  -3   2  -1 1884.87   51.02
   4  -2   1 1802.01   53.31
  -4   2  -1 1796.48   51.89
   4   2   1 1827.75   54.36
   5  -2   1   -4.52    5.08
  -5   2  -1    1.32    5.70
   5   2   1   -4.91    5.21
   6  -2   1   21.62    8.13
   6   2   1   24.68    8.66
   7  -2   1 1370.56   48.94
   7   2   1 1332.48   49.94
   8  -2   1   86.26   15.27
   8   2   1  101.26   17.08
   9  -2   1 1132.30   48.87
   9   2   1 1156.81   49.36
  10  -2   1 1356.62   57.59
  10   2   1 1355.95   58.05
  11  -2   1    7.47   18.79
  11   2   1    6.38   17.42
  12  -2   1   -5.52   22.15
  12   2   1    4.81   21.93
  13  -3  -1  -19.93   23.18
  13   3  -1   -7.38   21.99
  12  -3  -1   14.50   19.58
  12   3  -1    4.43   19.18
  11  -3  -1  181.03   22.76
  11   3  -1  183.97   26.53
  10  -3  -1  994.55   43.47
  10   3  -1  952.51   44.35
   9  -3  -1  416.98   26.51
   9   3  -1  459.41   28.00
   8  -3  -1  631.85   29.14
   8   3  -1  672.10   31.34
   7  -3  -1  126.54   13.44
   7   3  -1  138.98   14.66
   6  -3  -1    3.40    5.01
  -6   3   1   15.24    5.89
   6   3  -1   10.98    6.19
   5   3  -1  183.25   12.95
  -5   3   1  190.94   10.63
  -4  -3   1 1313.38   41.87
   4  -3  -1 1368.17   38.06
  -4   3   1 1338.68   37.03
   4   3  -1 1386.59   41.07
  -3  -3   1  216.76   11.67
   3  -3  -1  200.54    8.33
   3   3  -1  204.95   10.63
  -3   3   1  187.63    7.92
  -2  -3   1   22.39    4.64
  -2  -3   1   20.05    4.33
   2   3  -1   28.41    5.35
  -2   3   1   25.65    2.82
  -2   3   1   22.57    2.63
  -1  -3   1 1314.73   35.80
   1  -3  -1 1312.58   33.71
  -1  -3   1 1304.44   37.15
   1   3  -1 1321.40   36.05
  -1   3   1 1305.81   33.49
   1   3  -1 1347.46   36.93
   0  -3  -1 6474.56  164.86
   0  -3   1 6680.31  163.22
   0  -3  -1 6757.89  160.76
   0   3   1 6664.13  165.51
   0   3  -1 6558.70  162.81
   0   3   1 6602.98  160.68
  -1  -3  -1    9.89    2.82
  -1  -3  -1    1.77    3.72
   1   3   1    2.37    3.36
   1   3   1   10.62    2.73
  -1   3  -1    6.97    3.24
  -1   3  -1    7.19    3.11
  -2  -3  -1  128.70    8.12
   2  -3   1  119.43    8.06
  -2  -3  -1  139.10   10.37
  -2   3  -1  112.25    8.34
   2   3   1  112.10    8.10
  -3  -3  -1   30.30    5.78
   3  -3   1   17.09    5.40
   3   3   1   38.72    6.60
  -3   3  -1   27.23    5.76
   4  -3   1  877.56   31.10
  -4   3  -1  870.98   29.70
   4   3   1  887.62   31.82
   5  -3   1   -0.05    5.61
  -5   3  -1   -5.69    5.69
   5   3   1    9.80    6.42
   6  -3   1 1483.45   49.64
   6   3   1 1465.74   50.96
   7  -3   1  814.09   34.81
   7   3   1  772.42   36.20
   8  -3   1    8.60   10.86
   8   3   1    7.20   10.49
   9  -3   1   34.02   14.66
   9   3   1   12.40   13.17
  10  -3   1  137.23   23.33
  10   3   1  131.39   21.25
  11  -3   1   16.06   19.90
  11   3   1   82.39   21.70
  12  -3   1   77.01   25.50
  12   3   1   95.24   26.45
  13   4  -1  -13.01   22.33
  12  -4  -1   29.00   20.90
  12   4  -1   45.12   21.61
  11  -4  -1   57.35   18.36
  11   4  -1   73.14   19.33
  10  -4  -1   65.54   16.52
  10   4  -1   47.87   15.03
   9  -4  -1  220.42   21.56
   9   4  -1  261.20   22.83
   8  -4  -1  259.00   19.01
   8   4  -1  241.90   19.92
   7  -4  -1   -1.24    6.67
   7   4  -1    6.44    7.43
  -7   4   1    7.00    7.05
   6  -4  -1  446.81   20.17
   6   4  -1  452.18   22.16
   5  -4  -1  723.53   25.38
  -5   4   1  710.24   23.69
   5   4  -1  796.40   28.70
   4  -4  -1 2090.04   54.95
   4   4  -1 2032.51   58.38
  -4   4   1 2012.34   53.48
  -3  -4   1 1332.15   40.43
  -3  -4   1 1303.01   40.61
   3   4  -1 1348.34   39.69
  -3   4   1 1300.72   35.10
  -3   4   1 1285.15   35.39
  -2  -4   1    5.54    4.19
  -2  -4   1   12.31    4.64
   2   4  -1    8.57    3.64
  -2   4   1    2.38    2.25
  -2   4   1    2.75    2.54
  -1  -4   1   49.23    6.10
   1  -4  -1   48.99    4.67
  -1   4   1   48.21    4.05
   1   4  -1   30.80    5.28
   0  -4  -1 1614.02   42.18
   0  -4   1 1557.11   44.30
   0   4   1 1547.19   49.94
   0   4  -1 1558.20   43.76
   0   4   1 1531.35   41.70
  -1  -4  -1 3492.91   89.63
  -1  -4  -1 3557.56   94.03
   1   4   1 3561.55   94.42
   1   4   1 3505.28   89.83
  -1   4  -1 3405.30   90.31
  -2   4  -1 2559.37   70.47
   2   4   1 2650.80   70.74
  -2   4  -1 2652.36   70.28
  -3  -4  -1  362.12   20.32
   3  -4   1  356.12   16.67
  -3  -4  -1  344.43   16.50
   3   4   1  385.13   17.40
  -3   4  -1  337.22   16.19
   4  -4   1   29.55    6.88
  -4   4  -1   19.39    6.95
   4   4   1   20.23    6.68
   5  -4   1 1190.00   41.00
   5   4   1 1212.65   42.55
  -5   4  -1 1197.28   39.29
   6  -4   1  786.00   32.49
   6   4   1  787.25   34.28
   7  -4   1  119.24   16.19
   7   4   1  147.51   18.51
   8  -4   1   54.22   12.93
   8   4   1   27.13   13.08
   9  -4   1   61.02   16.60
   9   4   1   67.53   16.90
  10  -4   1  109.49   21.20
  10   4   1   52.75   19.14
  11  -4   1   -6.45   20.19
  11   4   1    0.73   18.79
  12  -4   1   18.52   26.02
  12   4   1   31.03   24.08
  12  -5  -1  416.06   36.69
  12   5  -1  364.55   37.01
  11  -5  -1  233.39   25.73
  11   5  -1  205.30   26.24
  10  -5  -1    5.08   14.39
  10   5  -1   -5.63   13.72
   9  -5  -1   31.68   12.84
   9   5  -1    4.67   11.72
   8  -5  -1  109.65   14.58
   8   5  -1   80.62   14.05
   7  -5  -1   69.62   11.06
   7   5  -1   40.34   10.68
  -7   5   1   73.54   10.10
   6  -5  -1 1286.15   42.32
   6   5  -1 1538.62   55.92
  -6   5   1 1310.91   40.33
   5  -5  -1  187.40   11.80
  -5   5   1  179.45   10.76
   5   5  -1  179.46   13.80
  -4  -5   1  368.29   20.02
  -4   5   1  368.07   13.96
   4   5  -1  384.11   18.01
  -4   5   1  352.86   14.69
  -3  -5   1  164.30   13.13
  -3  -5   1  148.11   11.48
  -3   5   1  159.79    8.64
   3   5  -1  168.14   11.09
  -3   5   1  162.81    8.21
  -2  -5   1  403.32   17.98
  -2  -5   1  429.83   18.32
   2   5  -1  419.26   18.06
   2   5  -1  431.31   18.12
  -2   5   1  399.08   13.74
   1  -5  -1   17.87    4.03
  -1  -5   1   14.07    5.47
   1   5  -1   24.98    5.73
   1   5  -1   13.16    4.80
  -1   5   1   24.65    3.97
   0  -5   1   88.48    8.44
   0  -5  -1   74.52    6.72
   0   5  -1   78.62    7.53
   0   5   1   78.61    6.40
   0   5   1   89.19   10.32
   1  -5   1   18.27    5.35
  -1  -5  -1    9.91    4.68
  -1  -5  -1    9.06    6.63
  -1   5  -1    2.76    4.42
   1   5   1    1.00    5.51
   1   5   1    8.83    3.79
  -2  -5  -1  668.76   24.32
  -2  -5  -1  660.61   27.86
  -2   5  -1  639.37   24.17
   2   5   1  679.46   24.40
  -2   5  -1  617.77   23.59
  -3  -5  -1  546.70   29.46
  -3   5  -1  519.20   21.87
   3   5   1  560.75   22.85
  -3   5  -1  521.08   21.61
   4  -5   1   24.40    7.12
  -4   5  -1   40.91    8.25
   4   5   1   41.70    8.83
   5  -5   1  223.01   16.59
   5   5   1  242.43   17.72
  -5   5  -1  243.11   16.09
   6  -5   1   53.07   11.09
   6   5   1   36.04   10.50
   7  -5   1   51.46   13.66
   7   5   1   80.02   15.11
   8  -5   1  800.36   38.60
   8   5   1  933.70   42.66
   9  -5   1  367.72   29.11
   9   5   1  342.07   29.89
  10  -5   1   23.53   18.18
  10   5   1   13.85   17.19
  11  -5   1  111.65   24.36
  11   5   1  108.69   24.93
  12  -5   1   46.87   26.52
  12   5   1   32.35   25.44
  12  -6  -1   19.30   23.47
  12   6  -1  -31.74   19.01
  11  -6  -1  461.52   33.55
  11   6  -1  404.52   36.55
  10   6  -1    3.54   14.18
   9  -6  -1  936.60   40.16
   9   6  -1  994.64   44.39
   8  -6  -1  385.97   23.72
   8   6  -1  413.95   26.41
   7  -6  -1  115.30   13.40
  -7   6   1  140.45   12.87
   7   6  -1  116.26   15.12
   6  -6  -1   32.63    8.23
   6   6  -1   44.67   10.39
  -6   6   1   63.97    8.50
  -5   6   1  518.57   19.53
   5   6  -1  557.31   24.97
  -5   6   1  549.23   20.84
  -4  -6   1   63.83   12.25
  -4   6   1   43.34    6.41
  -4   6   1   49.36    7.00
   4   6  -1   46.58    8.23
  -3  -6   1 2595.57   73.01
  -3   6   1 2446.62   65.64
  -3   6   1 2499.84   65.13
   3   6  -1 2546.49   70.85
  -2  -6   1  426.18   20.26
   2  -6  -1  437.50   16.92
  -2  -6   1  459.40   20.83
   2   6  -1  453.30   20.77
   2   6  -1  468.77   20.00
  -2   6   1  451.70   15.74
   1  -6  -1  935.70   28.82
  -1  -6   1  887.33   31.94
   1   6  -1  903.08   32.13
   1   6  -1  927.61   31.11
  -1   6   1  941.20   35.36
  -1   6   1  935.98   27.96
   0  -6  -1 2357.97   63.68
   0  -6   1 2455.27   69.52
   0   6  -1 2303.13   64.94
   0   6   1 2327.00   63.08
   0   6   1 2343.57   70.59
   0   6  -1 2370.79   67.35
  -1  -6  -1  307.47   15.09
  -1  -6  -1  306.73   18.70
   1  -6   1  284.93   15.89
   1   6   1  285.52   14.14
   1   6   1  305.57   18.93
  -1   6  -1  296.44   14.90
  -2  -6  -1   -3.19    8.94
  -2  -6  -1    0.04    5.52
  -2   6  -1    0.84    6.42
  -2   6  -1   -9.55    4.50
   2   6   1    6.48    5.07
   3   6   1  229.33   14.99
  -3   6  -1  198.53   13.23
  -3   6  -1  182.37   13.68
   4   6   1   -5.12    6.01
  -4   6  -1    0.74    7.80
  -4   6  -1    4.53    7.24
   5  -6   1 2404.43   70.25
   5   6   1 2294.57   72.34
   6  -6   1  351.54   22.50
   6   6   1  333.70   23.88
   7  -6   1  143.19   17.44
   7   6   1  125.94   17.61
   8  -6   1  588.44   36.36
   8   6   1  566.82   34.45
   9  -6   1   66.94   17.73
  10  -6   1   29.37   19.12
  10   6   1    5.09   17.49
  11  -6   1  303.50   33.20
  11   6   1  234.06   32.37
  12  -7  -1   -6.47   22.03
  12   7  -1    6.72   22.45
  11  -7  -1  253.57   27.14
  11   7  -1  244.42   30.16
  10  -7  -1  614.77   34.37
  10   7  -1  669.23   39.68
   9  -7  -1  133.23   17.34
   9   7  -1  134.92   20.13
   8  -7  -1  983.30   37.30
   8   7  -1  941.96   42.52
  -7   7   1  531.28   22.73
   7   7  -1  538.23   28.90
  -7   7   1  527.49   25.31
   6   7  -1   50.11   11.82
  -6   7   1   56.28    9.56
  -6   7   1   85.36    9.75
  -5   7   1   16.47    6.62
  -5   7   1    8.77    6.15
   5   7  -1    5.21    6.70
  -4   7   1  977.83   29.98
  -4   7   1  984.06   30.47
   4   7  -1  966.37   35.44
  -3  -7   1  145.97   15.17
   3   7  -1  150.56   12.52
  -3   7   1  151.46   10.89
  -3   7   1  137.64    9.03
   2  -7  -1 2432.67   66.57
   2   7  -1 2485.64   72.38
   2   7  -1 2513.78   70.65
  -2   7   1 2460.10   65.15
  -1  -7   1 3237.66   91.56
   1  -7  -1 3280.83   86.68
   1   7  -1 3271.99   91.38
   1   7  -1 3308.03   89.23
  -1   7   1 3303.94   85.41
  -1   7   1 3318.87   95.34
   0  -7  -1  703.63   27.54
   0  -7   1  681.39   28.05
   0   7  -1  713.68   28.98
   0   7   1  760.08   32.19
   0   7  -1  687.38   26.10
   0   7   1  704.16   24.57
  -1  -7  -1  156.42   12.66
   1  -7   1  190.94   14.29
  -1   7  -1  213.64   12.96
   1   7   1  196.94   16.81
   1   7   1  171.87   12.11
  -2   7  -1  277.19   15.16
  -2   7  -1  221.19   16.68
   2   7   1  264.31   19.03
   2   7   1  274.74   15.90
  -3   7  -1  210.30   15.01
   3   7   1  247.11   16.66
  -3   7  -1  240.59   16.74
  -4   7  -1 1223.29   41.28
  -4   7  -1 1189.53   40.76
   4   7   1 1219.51   43.74
   5   7   1  115.26   15.29
  -5   7  -1   87.88   12.49
   6   7   1 1054.13   43.41
  -6   7  -1 1002.77   40.21
   7  -7   1  530.66   29.37
   7   7   1  594.67   34.04
   8  -7   1   16.57   13.48
   8   7   1  -10.54   13.57
   9  -7   1   12.68   16.26
   9   7   1   37.51   16.97
  10  -7   1  125.60   23.15
  10   7   1  153.83   25.54
  11  -7   1   10.88   23.20
  11   7   1   42.06   21.54
  11   8  -1   -2.78   18.86
  10   8  -1   18.26   17.31
  -9   8   1    4.90   15.43
   9   8  -1  -19.93   12.25
  -8   8   1   43.60   13.90
   8   8  -1   20.66   13.50
  -7   8   1  113.61   13.39
  -7   8   1   88.78   12.22
   7   8  -1   97.11   16.10
  -6   8   1   57.72    9.43
  -6   8   1   31.78    9.00
   6   8  -1   45.97   12.52
   5   8  -1   53.70   11.54
  -5   8   1   41.50    8.72
  -4   8   1  124.15   10.18
  -4   8   1  110.87   10.52
   4   8  -1  104.90   15.51
  -3   8   1  217.74   13.37
   3   8  -1  216.48   15.36
  -3   8   1  214.41   14.13
   2  -8  -1   80.14   10.09
  -2   8   1  103.97    9.37
   2   8  -1  119.87   13.17
   2   8  -1  103.70   13.60
   1   8  -1   11.60    6.48
  -1   8   1    3.10    8.46
   1   8  -1   15.10    8.06
  -1   8   1    7.51    5.18
   0  -8  -1  274.74   16.62
   0   8   1  273.85   14.81
   0   8  -1  284.74   16.44
   0   8   1  261.36   19.63
   0   8  -1  279.28   18.59
   1  -8   1  282.80   18.84
   1   8   1  276.74   20.42
  -1   8  -1  282.08   16.49
   1   8   1  277.38   16.03
  -2   8  -1  111.01   12.02
   2   8   1  128.09   13.58
   2   8   1  133.45   16.37
  -2   8  -1  120.68   14.11
   3   8   1   64.15   11.57
  -3   8  -1   34.22    8.48
  -3   8  -1   31.39   10.71
  -4   8  -1   48.74   10.10
   4   8   1   49.15   11.49
   5   8   1   47.79   12.86
  -5   8  -1   58.44   11.60
   6   8   1   23.15   12.74
  -6   8  -1   29.94   12.13
   7   8   1   12.56   12.43
  -7   8  -1   -2.21   13.09
   9   8   1   24.76   17.28
  10   8   1   43.68   22.73
  11   9  -1   95.48   25.96
 -10   9   1  300.87   27.88
  10   9  -1  270.64   32.36
   9   9  -1   43.35   17.11
  -9   9   1   -8.48   15.68
  -8   9   1  742.80   31.22
  -8   9   1  796.64   32.58
  -7   9   1  477.69   23.13
   7   9  -1  485.36   30.60
  -7   9   1  471.68   23.33
  -6   9   1   28.56    9.81
   6   9  -1   25.49   11.83
  -6   9   1   38.88    9.47
  -5   9   1   11.81    7.03
  -5   9   1   -1.09    8.86
   5   9  -1    4.23    8.87
   4   9  -1   16.24    9.00
  -4   9   1   26.17    6.94
  -4   9   1   29.68    9.25
  -3   9   1  405.44   17.77
  -3   9   1  416.83   20.59
   2  -9  -1 1424.39   46.91
   2   9  -1 1346.42   48.95
   2   9  -1 1456.14   47.40
  -2   9   1 1373.93   41.96
  -2   9   1 1434.89   53.77
   1  -9  -1  833.06   31.82
  -1   9   1  805.92   29.00
  -1   9   1  854.80   38.73
   1   9  -1  916.27   33.63
   1   9  -1  854.91   35.76
   0   9  -1   90.40   12.12
   0   9   1   77.27    9.70
   0   9   1   83.42   15.72
   0   9  -1   77.61   13.18
  -1   9  -1   18.86    7.60
  -1   9  -1   33.49   11.29
   1   9   1   27.57   12.76
   1   9   1   19.11    7.78
   2   9   1    4.81   10.77
  -2   9  -1   33.32    9.31
   2   9   1   28.43    8.93
  -3   9  -1  180.17   15.32
   3   9   1  235.71   22.00
  -4   9  -1  991.77   36.89
   4   9   1  985.84   40.07
  -5   9  -1  306.67   21.53
   5   9   1  332.52   24.89
   6   9   1  166.31   21.29
  -6   9  -1  144.53   17.58
  -7   9  -1  294.15   27.18
   7   9   1  310.13   28.86
   8   9   1   32.80   18.42
  -8   9  -1   38.31   20.49
  -9   9  -1   33.86   21.71
   9   9   1   87.45   21.18
  10   9   1   36.39   24.03
 -10   9  -1   36.43   27.24
  10  10  -1   56.95   22.82
  -9  10   1 1118.53   42.56
   9  10  -1 1172.36   54.56
  -8  10   1  411.03   23.32
   8  10  -1  392.47   32.65
  -7  10   1   90.43   12.72
   7  10  -1   99.10   19.20
  -6  10   1   44.92   14.10
  -6  10   1   42.02    9.37
   6  10  -1   50.83   14.26
  -5  10   1  385.89   17.96
   5  10  -1  417.58   25.92
  -5  10   1  395.74   21.37
   4  10  -1   57.99   12.50
  -4  10   1   94.40   19.82
  -4  10   1   76.25    9.80
  -3  10   1  899.97   30.62
  -3  10   1  956.04   33.98
   3  10  -1  900.44   36.82
   2 -10  -1  444.15   24.53
  -2  10   1  523.54   31.89
   2  10  -1  473.59   28.11
  -2  10   1  486.68   20.75
   2  10  -1  556.53   30.38
  -1  10   1  153.07   13.41
  -1  10   1  179.79   22.16
   1  10  -1  135.63   15.77
   1  10  -1  163.28   19.75
   0  10  -1  496.22   29.31
   0  10  -1  474.08   24.76
   0  10   1  542.02   31.79
   0  10   1  546.24   23.84
   1  10   1  157.51   21.19
   1  10   1  130.68   14.24
  -1  10  -1  122.07   13.83
  -1  10  -1  150.48   19.21
   2  10   1   97.41   15.21
   2  10   1   87.28   17.30
  -2  10  -1   84.83   12.49
   3  10   1  297.78   21.65
  -3  10  -1  282.08   18.84
  -4  10  -1   64.24   12.11
   4  10   1   69.48   14.78
   5  10   1 2488.51   79.81
  -5  10  -1 2402.42   73.16
  -6  10  -1  685.07   32.76
   6  10   1  670.06   37.13
  -7  10  -1   18.53   16.26
   7  10   1  -15.63   15.37
  -8  10  -1  462.96   36.14
   8  10   1  430.97   37.59
   9  10   1  -10.83   20.42
  -9  10  -1  -11.89   23.42
   9  11  -1   10.61   18.89
   8  11  -1  523.10   38.74
  -8  11   1  504.36   29.97
   7  11  -1   46.35   17.98
  -7  11   1   86.68   11.31
   6  11  -1  591.31   34.82
  -6  11   1  508.95   21.83
   5  11  -1  385.35   26.45
  -5  11   1  334.29   18.02
  -4  11   1   48.57    9.28
   4  11  -1   71.22   13.99
  -4  11   1   60.75   14.09
  -3  11   1   23.02    8.38
  -3  11   1   38.81   15.23
   3  11  -1   41.61   11.02
  -3  11   1   37.45   16.38
   2  11  -1  271.02   20.35
  -2  11   1  271.38   28.02
   2  11  -1  307.55   24.82
  -2  11   1  305.95   17.40
   1  11  -1  141.08   20.50
   1  11  -1  166.96   16.50
  -1  11   1  149.33   22.63
  -1  11   1  177.73   14.71
   0  11  -1   85.30   20.05
   0  11  -1   60.99   12.05
   0  11   1   61.70   17.13
   0  11   1   66.01   12.01
  -1  11  -1   13.61   15.14
   1  11   1   49.20   10.39
  -1  11  -1   20.19   10.19
   1  11   1   31.62   15.73
   2  11   1  320.44   28.04
  -2  11  -1  340.50   21.92
   2  11   1  359.41   23.29
  -2  11  -1  355.09   28.53
   3  11   1   51.69   13.93
  -3  11  -1   34.23   10.73
  -4  11  -1  411.80   24.55
   4  11   1  419.30   28.28
  -5  11  -1  391.98   25.48
   5  11   1  383.12   29.76
  -6  11  -1  115.70   17.89
   7  11   1  -16.05   18.13
  -7  11  -1   19.79   17.19
   8  11   1  325.14   35.48
  -8  11  -1  300.09   28.57
   8  12  -1   -0.27   19.09
   7  12  -1   30.69   17.76
   6  12  -1   -7.50   14.07
   5  12  -1  345.57   27.45
  -5  12   1  280.04   17.06
  -4  12   1  375.18   19.11
   4  12  -1  405.43   28.69
  -4  12   1  380.56   28.63
  -4  12   1  389.49   35.02
  -3  12   1  373.45   33.59
   3  12  -1  326.44   24.03
  -3  12   1  318.53   18.71
   2  12  -1   29.32   12.36
   2  12  -1   26.81   16.49
  -2  12   1   55.18   10.66
  -2  12   1   25.56   17.73
  -1  12   1    7.01    8.93
   1  12  -1   24.81   11.26
  -1  12   1    9.93   18.05
   1  12  -1   14.44   16.28
   0  12  -1  294.16   29.51
   0  12   1  322.63   31.79
   0  12  -1  335.64   23.00
   0  12   1  371.02   22.51
   1  12   1 1143.02   42.79
   1  12   1 1080.53   51.73
  -1  12  -1 1131.24   51.12
   2  12   1  313.53   24.66
  -2  12  -1  353.51   23.53
  -2  12  -1  345.59   30.68
  -3  12  -1    5.08   10.99
   3  12   1   17.23   13.11
  -3  12  -1   -5.28   16.78
  -4  12  -1   86.48   15.01
   4  12   1   86.13   17.33
   5  12   1   27.31   16.76
  -5  12  -1   49.13   14.92
  -6  12  -1  167.30   18.97
   6  12   1  144.82   23.61
   7  12   1   63.98   23.84
  -7  12  -1   76.24   23.87
   7  13  -1   57.53   23.41
   6  13  -1   14.74   17.57
  -5  13   1   20.41   23.52
  -5  13   1    7.66   10.03
   5  13  -1   -5.72   15.55
   4  13  -1  130.42   20.45
  -4  13   1   86.10   12.24
  -4  13   1   80.55   24.14
   3  13  -1    5.92   13.50
  -3  13   1    1.12   10.38
  -3  13   1    7.14   22.20
  -2  13   1  330.97   21.59
   2  13  -1  335.44   25.16
  -2  13   1  324.58   34.47
  -1  13   1  193.82   18.66
  -1  13   1  192.73   28.33
   1  13  -1  137.60   23.78
   1  13  -1  210.44   21.23
   0  13  -1   18.62   11.99
   0  13  -1  -18.76   18.49
   0  13   1    5.42   11.95
   0  13   1  -16.47   19.08
  -1  13  -1  157.42   19.29
   1  13   1  134.37   18.23
   1  13   1  117.13   24.38
  -1  13  -1  151.13   25.66
  -2  13  -1  -38.67   19.52
   2  13   1    9.75   13.77
  -2  13  -1   17.00   13.01
  -3  13  -1    5.46   20.72
   3  13   1   48.01   16.59
   4  13   1  178.30   24.52
  -4  13  -1  205.96   21.78
   5  13   1   15.27   18.31
  -5  13  -1    1.19   14.62
  -6  13  -1   61.73   19.71
   6  13   1   -3.86   20.97
   6  14  -1   74.31   21.19
  -6  14   1  -39.97   28.16
   5  14  -1  353.20   33.91
  -5  14   1  297.73   39.36
   4  14  -1  239.85   26.21
  -4  14   1  218.18   33.78
   3  14  -1  116.31   20.22
  -3  14   1  120.40   29.66
  -3  14   1  125.71   15.26
  -2  14   1   35.25   13.10
  -2  14   1   26.64   27.03
   2  14  -1   23.18   14.79
  -1  14   1  134.10   28.94
   1  14  -1  137.75   20.19
  -1  14   1  135.33   17.25
   1  14  -1  149.89   27.23
   0  14  -1   28.81   13.78
   0  14   1   -4.34   14.19
   0  14  -1  -19.24   23.30
   0  14   1    3.97   24.28
   1  14   1  569.57   33.25
   1  14   1  510.04   43.94
  -1  14  -1  546.53   30.58
  -1  14  -1  466.41   40.94
   2  14   1  145.67   21.93
  -2  14  -1  143.85   29.87
  -2  14  -1  142.92   19.07
  -3  14  -1  151.81   29.67
  -3  14  -1  117.99   17.57
   3  14   1  127.76   21.87
  -4  14  -1  116.49   18.93
   4  14   1  117.89   24.14
  -4  14  -1  100.09   29.84
   5  14   1   76.86   23.89
   3  15  -1  154.65   24.36
  -3  15   1  118.16   34.99
   2  15  -1    0.03   20.25
  -2  15   1    5.01   30.01
  -1  15   1   11.51   16.09
   1  15  -1   10.46   16.15
   1  15  -1  -12.58   26.00
  -1  15   1   -7.07   29.19
   0  15   1  172.61   21.52
   0  15  -1  198.95   22.97
   0  15  -1  181.23   33.66
   0  15   1  155.22   33.07
   1  15   1   12.80   17.51
  -1  15  -1   15.96   16.02
   1  15   1   -1.79   26.59
  -1  15  -1    5.20   27.36
   2  15   1  427.27   36.16
  -2  15  -1  456.12   66.56
  -2  15  -1  431.06   31.16
  13   0  -2   78.96   23.03
  12   0  -2  432.22   34.31
  11   0  -2  102.90   18.63
  10   0  -2  369.01   26.04
   9   0  -2 1887.03   64.03
   8   0  -2    2.87    6.80
   7   0  -2  140.83   12.18
   6   0  -2    1.55    4.10
  -6   0   2    8.15    5.99
   5   0  -2    7.07    3.60
  -5   0   2    6.28    4.87
  -4   0   2 9999.00  243.46
   4   0  -2 9958.34  242.17
  -3   0   2 5334.03  131.36
   3   0  -2 5337.68  130.85
  -2   0   2  288.21   10.37
   2   0  -2  288.38   10.05
   1   0  -2 4290.01  106.62
  -1   0   2 4300.43  106.75
  -1   0   2 4394.67  106.18
   0   0  -2 1759.17   46.24
   0   0   2 1731.75   46.35
   1   0   2   56.28    6.51
  -1   0  -2   60.94    6.45
  -2   0  -2 4991.78  125.90
   2   0   2 4984.38  127.27
  -3   0  -2 3903.40  102.02
   3   0   2 3923.10  103.98
   4   0   2   91.68   11.62
  -4   0  -2   64.15   11.03
   5   0   2 1719.97   55.96
   6   0   2  141.07   16.63
   7   0   2    2.11    9.14
   8   0   2   10.90   12.45
   9   0   2  278.18   27.72
  10   0   2  277.85   30.42
  11   0   2  346.09   35.69
  12   0   2   11.13   24.85
  13  -1  -2  128.23   25.34
  13   1  -2  122.76   26.05
  12  -1  -2   86.61   20.02
  12   1  -2   28.89   17.54
  11  -1  -2  440.40   29.74
  11   1  -2  406.08   30.47
  10  -1  -2  360.75   25.28
  10   1  -2  366.42   25.73
   9  -1  -2   88.90   14.29
   9   1  -2  137.45   16.90
   8  -1  -2   14.94    8.03
   8   1  -2   20.40    8.30
   7  -1  -2  509.24   21.57
   7   1  -2  443.37   21.51
   6  -1  -2   38.23    6.97
  -6   1   2   25.31    6.64
   6   1  -2   28.68    6.52
   5  -1  -2 2400.99   62.35
  -5  -1   2 2321.25   65.03
   5   1  -2 2323.12   63.35
  -5   1   2 2246.53   62.32
   4  -1  -2  640.41   23.90
  -4  -1   2  694.20   23.80
  -4   1   2  735.23   22.01
   4   1  -2  706.76   22.76
  -3  -1   2 1049.26   30.64
   3  -1  -2 1031.04   27.66
  -3   1   2 1057.34   28.32
   3   1  -2 1036.22   30.27
  -2  -1   2  811.00   24.35
   2  -1  -2  832.42   21.57
   2   1  -2  813.08   24.03
  -2   1   2  813.97   21.85
   1  -1  -2   29.07    2.81
  -1  -1   2   38.75    4.74
  -1  -1   2   27.00    2.10
  -1   1   2   32.25    4.41
  -1   1   2   28.20    3.04
   1   1  -2   31.24    4.02
   0  -1  -2 1491.61   42.63
   0  -1   2 1550.28   42.42
   0  -1  -2 1554.85   40.71
   0   1   2 1535.74   42.68
   0   1   2 1538.88   41.14
   0   1  -2 1598.20   42.53
  -1  -1  -2    7.57    2.83
   1  -1   2    9.38    3.26
   1   1   2    8.56    3.14
  -1   1  -2    3.12    2.79
  -2  -1  -2   48.37    6.08
   2  -1   2   56.44    7.11
   2   1   2   49.93    6.82
  -2   1  -2   42.95    6.21
  -3  -1  -2  819.46   27.83
   3  -1   2  814.29   29.48
  -3   1  -2  858.83   28.57
   3   1   2  810.92   29.55
   4  -1   2 1838.67   56.05
   4   1   2 1795.17   56.03
  -4   1  -2 1815.24   53.71
   5  -1   2   18.40    7.90
   5   1   2   15.84    7.44
   6  -1   2  651.22   31.27
   6   1   2  672.74   31.53
   7  -1   2   24.32   10.18
   7   1   2   24.85   11.39
   8  -1   2   17.79   12.48
   8   1   2  -13.53    9.90
   9  -1   2  503.05   33.27
   9   1   2  461.04   34.42
  10  -1   2  532.63   37.65
  10   1   2  472.64   40.48
  11  -1   2   21.80   21.01
  11   1   2  -10.13   19.71
  12  -1   2   12.44   25.31
  12   1   2   35.19   25.24
  13  -2  -2  168.97   31.00
  13   2  -2  160.74   28.12
  12  -2  -2  325.79   31.36
  12   2  -2  356.38   35.63
  11  -2  -2   44.49   16.39
  11   2  -2   65.26   16.19
  10  -2  -2   -1.25   10.90
  10   2  -2  -10.76   10.78
   9  -2  -2  397.87   23.55
   9   2  -2  428.35   25.62
   8  -2  -2  350.26   19.86
   7  -2  -2  175.53   12.74
   7   2  -2  160.47   13.63
  -7   2   2  169.73   13.68
   6  -2  -2   90.96    9.53
  -6   2   2   73.56    8.93
   6   2  -2   82.33   10.50
  -5  -2   2    3.92    5.73
   5  -2  -2   12.89    3.96
  -5   2   2   12.69    4.41
   5   2  -2   11.41    4.78
   4  -2  -2   21.01    3.46
  -4   2   2   28.54    4.26
   4   2  -2   33.22    5.41
   3  -2  -2  209.22    7.08
  -3  -2   2  206.29   10.73
   3   2  -2  200.18   11.79
  -3   2   2  217.76    7.32
  -2  -2   2   25.15    4.27
   2   2  -2   26.15    4.26
   1  -2  -2  137.18    5.27
  -1  -2   2  149.84    8.36
  -1   2   2  149.45    8.93
   1   2  -2  142.33    8.06
  -1   2   2  130.92    5.56
   0  -2  -2   86.09    7.13
   0  -2  -2   84.21    5.17
   0   2  -2   82.92    6.90
   0   2  -2   86.14    6.55
   0   2   2   90.91    5.57
   0   2   2   93.07    7.46
   1  -2   2  686.95   23.81
  -1  -2  -2  717.37   22.14
  -1  -2  -2  693.83   25.09
   1   2   2  718.05   23.17
  -1   2  -2  709.24   23.70
  -2  -2  -2  278.55   12.65
   2  -2   2  282.07   13.95
   2   2   2  279.53   13.87
  -2   2  -2  266.53   13.63
   3  -2   2   25.87    6.41
  -3  -2  -2   25.83    5.81
  -3   2  -2   26.88    6.39
   3   2   2   27.50    6.45
   4  -2   2  114.79   12.57
  -4   2  -2  101.36   11.47
   4   2   2  109.45   12.35
   5  -2   2  631.67   28.52
   5   2   2  703.05   30.41
   6  -2   2  505.34   26.77
   7  -2   2  194.20   19.10
   7   2   2  174.32   21.09
   8  -2   2   32.46   13.07
   8   2   2   20.19   12.44
   9  -2   2  -10.57   13.71
   9   2   2   -8.07   13.50
  10  -2   2   82.03   20.81
  10   2   2   87.50   21.03
  11  -2   2   41.80   23.57
  11   2   2   60.13   22.44
  12  -2   2  112.57   29.55
  12   2   2   93.53   29.42
  13  -3  -2  268.49   30.83
  13   3  -2  250.57   31.77
  12  -3  -2   57.18   19.26
  12   3  -2   42.94   19.40
  11  -3  -2  692.64   36.72
  11   3  -2  632.93   36.46
  10  -3  -2  899.82   43.53
  10   3  -2  866.80   40.96
   9  -3  -2   90.00   13.74
   9   3  -2  114.28   16.05
   8  -3  -2  208.31   16.02
   8   3  -2  270.35   18.48
   7  -3  -2   66.14    9.18
  -7   3   2   65.26    9.75
   7   3  -2   44.17    9.05
   6  -3  -2  734.12   25.30
   6   3  -2  718.82   28.24
  -6   3   2  763.12   25.39
   5  -3  -2 1721.67   48.00
  -5   3   2 1774.47   47.99
   5   3  -2 1859.85   52.63
   4  -3  -2 1071.52   28.83
  -4  -3   2 1065.43   34.77
   4   3  -2 1047.57   33.37
  -4   3   2 1030.42   28.35
  -3  -3   2 1379.79   42.74
   3   3  -2 1285.18   39.43
  -2  -3   2 1320.42   39.12
  -2  -3   2 1344.63   35.10
   2   3  -2 1290.47   38.36
   1  -3  -2 1732.82   43.83
  -1  -3   2 1742.65   49.30
   1   3  -2 1798.93   49.19
   1   3  -2 1759.50   44.49
  -1   3   2 1744.47   44.47
   0  -3  -2    0.36    3.70
   0  -3   2    0.79    3.40
   0  -3  -2    1.06    2.17
   0   3   2    4.32    2.69
   0   3  -2    5.34    3.47
  -1  -3  -2 2955.30   81.46
  -1  -3  -2 2999.72   76.38
   1   3   2 3030.74   81.25
  -1   3  -2 2886.74   81.86
  -1   3  -2 2999.06   79.10
   1   3   2 2902.65   77.66
   2  -3   2   -7.36    3.34
  -2  -3  -2   10.19    6.24
   2   3   2    2.18    3.89
  -2   3  -2   -4.28    4.09
   3  -3   2 1639.35   50.54
  -3  -3  -2 1580.19   48.41
  -3   3  -2 1695.20   50.05
   3   3   2 1728.15   51.55
   4  -3   2 3787.49  105.66
   4   3   2 3962.53  107.48
  -4   3  -2 3918.59  104.10
   5  -3   2   19.47    8.39
   5   3   2   22.69    9.23
   6  -3   2  175.96   18.11
   6   3   2  184.62   17.61
   7  -3   2  128.10   17.03
   7   3   2  114.92   16.69
   8  -3   2  -17.18   12.30
   8   3   2    1.18   12.71
   9  -3   2  309.01   28.99
   9   3   2  306.82   30.65
  10  -3   2  292.24   31.48
  10   3   2  268.24   29.73
  11  -3   2   34.29   22.65
  11   3   2   37.48   21.24
  12  -3   2  227.56   36.05
  12   3   2  238.32   33.88
  13  -4  -2  116.18   25.87
  13   4  -2  157.01   27.14
  12  -4  -2   66.27   20.54
  12   4  -2  120.26   23.28
  11  -4  -2  142.88   20.61
  11   4  -2  126.47   26.21
  10  -4  -2  291.17   24.00
  10   4  -2  283.06   24.31
   9  -4  -2  310.87   21.41
   9   4  -2  380.76   25.28
   8  -4  -2  165.39   15.11
   8   4  -2  164.63   17.23
  -8   4   2  190.59   17.98
   7  -4  -2  253.52   15.43
  -7   4   2  259.19   16.03
   7   4  -2  271.43   20.88
   6  -4  -2  129.88   11.06
   6   4  -2  109.74   12.08
  -6   4   2  129.59    9.80
   5  -4  -2  231.20   11.12
  -5   4   2  237.86   10.56
   5   4  -2  232.10   14.04
   4  -4  -2 1150.91   30.54
   4   4  -2 1138.21   36.73
  -4   4   2 1140.59   29.99
  -3  -4   2  730.79   24.17
  -3  -4   2  739.83   26.64
   3   4  -2  681.88   25.55
  -2  -4   2  966.69   28.14
   2   4  -2  963.39   31.12
  -1  -4   2  977.86   31.67
   1  -4  -2  961.80   26.27
  -1   4   2  958.84   26.61
   1   4  -2  897.80   30.49
  -1   4   2  949.41   33.57
   1   4  -2 1018.88   27.94
   0  -4  -2 2330.97   60.37
   0  -4   2 2321.99   64.84
   0  -4  -2 2383.51   70.29
   0   4  -2 2311.86   64.27
   0   4   2 2380.21   67.80
   0   4   2 2316.37   61.45
  -1  -4  -2 1034.24   31.23
  -1  -4  -2 1074.96   37.05
  -1   4  -2 1047.05   34.25
  -1   4  -2 1066.47   34.32
   1   4   2 1004.48   32.60
   1   4   2 1077.93   37.10
  -2  -4  -2  977.39   31.39
  -2  -4  -2  993.79   36.79
   2   4   2  996.29   33.34
   3  -4   2 2156.33   62.61
   3   4   2 2141.49   63.01
  -3   4  -2 2045.23   61.13
   4  -4   2   28.60    8.60
  -4   4  -2   22.06    8.73
   4   4   2   30.94    8.55
   5  -4   2  973.97   37.81
   5   4   2  992.01   39.30
   6  -4   2  146.86   17.34
   6   4   2  160.36   18.37
   7  -4   2  187.25   21.13
   7   4   2  164.26   20.38
   8  -4   2   22.44   13.26
   8   4   2   39.64   14.65
   9  -4   2  303.32   29.19
   9   4   2  251.04   27.79
  10  -4   2   65.32   21.60
  10   4   2   76.30   21.39
  11  -4   2  193.52   29.34
  11   4   2  220.41   31.70
  13  -5  -2   -6.08   24.35
  13   5  -2   20.74   23.54
  12  -5  -2  135.45   22.88
  12   5  -2  141.46   25.44
  11  -5  -2   23.36   15.78
  11   5  -2   37.61   17.37
  10  -5  -2   15.98   13.13
  10   5  -2    7.19   12.73
   9  -5  -2  385.33   22.97
   9   5  -2  305.58   24.92
   8  -5  -2  118.65   13.49
   8   5  -2   82.49   13.66
  -8   5   2  102.83   12.72
   7  -5  -2  813.13   29.39
  -7   5   2  817.15   28.37
   7   5  -2  856.61   34.47
   6  -5  -2 2583.32   68.22
  -6   5   2 2524.35   66.80
   6   5  -2 2491.95   74.02
   5   5  -2   66.09    9.98
  -5   5   2   55.75    5.80
  -4  -5   2  299.05   16.58
   4   5  -2  308.04   16.39
  -3  -5   2   38.17    8.56
  -3  -5   2   27.51    6.60
   3   5  -2   26.54    6.64
  -2  -5   2  376.09   17.82
   2  -5  -2  341.98   11.78
   2   5  -2  350.43   14.91
   2   5  -2  337.23   16.32
  -2   5   2  352.47   11.32
   1  -5  -2 5769.90  139.26
  -1  -5   2 5603.57  145.54
  -1   5   2 5704.08  139.61
   1   5  -2 5463.18  144.03
   1   5  -2 5826.11  141.93
   0  -5   2 3811.29  111.58
   0  -5  -2 3825.68   98.20
   0   5   2 3889.56  106.49
   0   5   2 3894.45   99.07
   0   5  -2 3947.25  102.30
  -1  -5  -2   -7.08    6.38
  -1  -5  -2    3.25    4.50
  -1   5  -2   -6.96    5.78
   1   5   2    5.50    4.82
  -1   5  -2    2.73    4.52
   1   5   2   -2.19    5.74
  -2  -5  -2 1479.23   45.78
  -2   5  -2 1563.24   48.22
  -2   5  -2 1560.60   48.24
   2   5   2 1621.11   48.30
   3   5   2  100.50   11.80
  -3   5  -2   94.73   11.42
   4  -5   2    8.76    7.61
   4   5   2   16.75    7.41
   5  -5   2  301.66   20.10
   5   5   2  290.96   22.16
   6  -5   2  588.84   30.57
   6   5   2  550.12   30.87
   7  -5   2  205.41   22.30
   7   5   2  244.31   23.91
   8  -5   2  550.08   33.66
   8   5   2  587.83   36.24
   9  -5   2   -7.91   15.97
   9   5   2    8.32   16.98
  10  -5   2  180.36   26.69
  10   5   2  149.31   26.88
  11  -5   2    6.61   24.61
  11   5   2   24.12   23.06
  12  -6  -2  184.62   25.94
  12   6  -2  138.80   26.28
  11  -6  -2   28.12   21.41
  11   6  -2   24.28   17.16
  10  -6  -2    6.86   13.44
  10   6  -2    1.59   13.65
   9  -6  -2   30.49   11.75
   9   6  -2   34.30   13.32
   8  -6  -2  282.16   18.06
  -8   6   2  291.16   17.75
   8   6  -2  236.85   21.23
   7  -6  -2  448.05   19.56
  -7   6   2  427.45   18.60
   7   6  -2  425.75   24.22
  -6   6   2  185.26   11.91
   6   6  -2  178.57   15.06
  -6   6   2  179.28   11.05
  -5  -6   2    0.53    8.69
   5   6  -2    0.37    5.54
  -5   6   2    6.55    4.07
  -5   6   2    0.96    3.78
   4   6  -2   57.25    8.90
  -3  -6   2   97.83   10.84
   3   6  -2   95.20   11.04
  -3   6   2   61.20    5.44
   2  -6  -2   65.22    6.22
   2   6  -2   70.71    8.89
  -2   6   2   59.68    5.42
   2   6  -2   68.21    8.97
  -1  -6   2   19.70    7.09
   1  -6  -2   22.50    4.78
   1   6  -2   24.98    6.80
  -1   6   2   24.15    4.67
  -1   6   2   13.65    7.83
   1   6  -2   17.22    5.83
   0  -6  -2  900.87   28.31
   0  -6   2  821.39   31.70
   0   6   2  890.94   35.35
   0   6  -2  874.85   31.04
   0   6   2  893.60   28.70
  -1  -6  -2  452.72   19.03
  -1   6  -2  441.47   21.88
   1   6   2  489.29   24.90
   1   6   2  440.00   19.73
  -1   6  -2  469.41   20.94
  -2   6  -2   60.59   10.42
   2   6   2   46.58    9.14
  -2   6  -2   49.81    9.10
  -3   6  -2    7.89    7.43
  -3   6  -2   -4.50    7.81
   3   6   2   -2.55    6.17
   4   6   2    9.95    8.00
  -4   6  -2   14.40    8.83
   5  -6   2  449.21   25.20
   5   6   2  480.12   26.97
   6  -6   2 1094.95   43.67
   6   6   2 1097.97   45.90
   7  -6   2  331.32   26.51
   7   6   2  438.66   30.86
   8  -6   2   91.99   19.57
   8   6   2  106.33   19.92
   9  -6   2   31.32   18.66
   9   6   2   49.83   18.25
  10  -6   2  119.04   25.33
  10   6   2  130.35   25.94
  11  -6   2   49.88   27.74
  11   6   2   35.97   24.42
  12  -7  -2   28.10   21.19
  12   7  -2   23.70   21.17
  11  -7  -2    0.20   16.56
  11   7  -2   11.29   17.94
  10  -7  -2   19.07   13.92
  10   7  -2   13.51   14.60
   9  -7  -2  340.18   21.88
  -9   7   2  357.42   23.73
   9   7  -2  384.40   29.01
   8   7  -2  217.77   20.69
  -7   7   2   53.98    8.65
   7   7  -2   58.69   12.95
  -7   7   2   56.71   10.31
  -6   7   2   25.28    6.09
   6   7  -2   27.11    8.71
  -6   7   2   20.89    6.18
   5   7  -2  151.56   14.32
  -4  -7   2  129.95   13.81
   4   7  -2  132.93   12.99
   3   7  -2  418.16   20.92
  -3   7   2  400.69   13.38
  -3   7   2  369.80   14.58
   2  -7  -2  456.70   17.28
  -2   7   2  451.72   25.74
  -2   7   2  460.72   16.36
   2   7  -2  487.34   21.68
   2   7  -2  469.66   22.21
   1  -7  -2   53.44    7.17
  -1   7   2   47.63   10.98
   1   7  -2   60.65    9.60
   1   7  -2   52.16    8.96
   0  -7  -2  375.53   18.46
   0   7   2  378.94   17.08
   0   7   2  383.64   23.39
   0   7  -2  354.33   18.66
  -1  -7  -2  861.31   31.03
   1   7   2  901.62   31.90
  -1   7  -2  893.15   32.70
   1   7   2  916.04   38.31
  -2   7  -2 1113.94   38.38
   2   7   2 1076.76   38.31
  -3   7  -2   16.11    7.92
   3   7   2   29.67    9.56
  -4   7  -2   90.27   13.26
   4   7   2   49.99   13.74
   5   7   2   50.02   13.38
  -5   7  -2   23.90   11.24
   6   7   2   -0.60   11.38
   7  -7   2   72.53   14.91
   7   7   2   65.57   16.85
   8  -7   2  293.37   27.75
   9  -7   2    6.94   18.57
   9   7   2  -14.73   17.83
  10  -7   2   10.61   21.99
  10   7   2   -4.02   20.65
  12   8  -2   -3.19   22.15
  11   8  -2  205.40   29.26
  10   8  -2   20.01   16.11
 -10   8   2   43.65   17.20
  -9   8   2   31.41   13.17
  -9   8   2   39.18   13.87
   9   8  -2   58.04   16.74
  -8   8   2  658.47   25.72
   8   8  -2  630.68   34.33
  -8   8   2  694.92   27.29
   7   8  -2  627.58   31.03
  -7   8   2  583.01   21.64
  -7   8   2  586.22   22.00
  -6   8   2  400.99   15.67
   6   8  -2  439.35   24.95
   5   8  -2  881.46   35.63
  -4  -8   2   80.68   13.95
  -4   8   2   71.58    7.49
   4   8  -2  113.19   14.12
   3   8  -2  160.14   14.88
  -3   8   2  114.01    8.26
  -3   8   2  126.99   10.33
   2  -8  -2 2855.93   74.85
  -2   8   2 2845.99   73.54
  -2   8   2 2737.92   86.86
   2   8  -2 2894.55   81.40
   2   8  -2 2702.86   79.47
   1  -8  -2  725.36   26.14
   1   8  -2  663.15   28.64
  -1   8   2  737.20   25.52
   1   8  -2  722.55   29.13
  -1   8   2  769.39   34.63
   0  -8  -2 1060.71   36.36
   0   8  -2 1156.11   39.71
   0   8   2 1158.45   37.06
   0   8  -2 1123.44   39.08
   0   8   2 1081.85   44.37
   1   8   2 2473.10   81.12
   1   8   2 2722.41   75.02
  -1   8  -2 2638.26   75.54
   2   8   2  304.44   19.44
  -2   8  -2  296.24   18.71
  -3   8  -2   56.10   11.57
   3   8   2   62.48   12.22
  -4   8  -2  151.88   16.69
   4   8   2  175.69   19.40
   5   8   2  332.22   26.26
  -5   8  -2  290.02   22.59
  -6   8  -2  514.82   30.60
   6   8   2  551.36   33.73
   7   8   2  816.43   42.36
  -7   8  -2  743.10   39.13
  -8   8  -2   19.56   18.82
   8   8   2   44.61   18.46
   9   8   2  223.90   29.95
  10   8   2   30.18   22.10
  11   9  -2    3.88   20.19
 -10   9   2   20.35   16.98
  10   9  -2   18.88   16.51
  -9   9   2  315.88   21.28
   9   9  -2  385.50   31.24
   8   9  -2  339.48   27.60
  -8   9   2  354.15   18.06
   7   9  -2  157.81   19.68
   6   9  -2  487.00   27.00
   5   9  -2    5.03    9.07
   4   9  -2   22.48    9.22
  -4   9   2   13.92    7.01
  -4   9   2   15.46    4.92
  -3   9   2  268.87   12.88
  -3   9   2  256.01   15.27
   3   9  -2  255.27   18.54
   2  -9  -2   12.36    7.81
  -2   9   2    1.79   10.53
   2   9  -2   16.63    9.76
  -2   9   2   23.95    6.64
   2   9  -2   18.24    9.49
   1  -9  -2  877.67   31.81
  -1   9   2  883.32   30.97
   1   9  -2  927.94   35.28
   1   9  -2  935.56   36.21
   0   9  -2 1434.12   47.23
   0   9   2 1419.27   44.96
   0   9  -2 1331.84   47.95
   1   9   2  428.50   22.37
   1   9   2  401.55   31.05
  -1   9  -2  450.89   23.02
   2   9   2  906.79   36.49
  -2   9  -2  933.47   35.83
   3   9   2   63.85   12.71
  -3   9  -2   48.42   11.57
   4   9   2   25.37   12.08
  -4   9  -2   33.32   11.74
   5   9   2  341.83   28.38
  -5   9  -2  390.92   25.36
   6   9   2  169.68   22.71
  -7   9  -2  191.47   23.32
   8   9   2  826.92   47.11
  -8   9  -2  750.22   43.71
   9   9   2   64.27   24.41
  -9   9  -2   76.15   27.18
  10  10  -2   -1.36   18.83
   9  10  -2   74.19   19.54
   8  10  -2   15.08   15.24
   7  10  -2   26.64   13.82
   6  10  -2    4.37   11.59
   5  10  -2    5.65    8.99
  -4  10   2  212.37   14.37
  -4  10   2  219.54   11.72
   4  10  -2  231.40   20.07
  -3  10   2  137.18   13.28
  -3  10   2  179.22   17.04
  -3  10   2  159.47   22.32
   3  10  -2  154.17   17.59
   2 -10  -2   -4.82    9.48
   2  10  -2   -3.07   10.68
  -2  10   2  -19.83   12.30
  -2  10   2    4.11    6.88
   2  10  -2    3.08    9.40
   1 -10  -2   71.05   12.74
  -1  10   2   93.37   18.73
   1  10  -2   71.29   14.12
   1  10  -2   82.26   14.69
  -1  10   2   91.92   11.70
   0  10   2   33.27   14.54
   0  10   2   21.28    9.31
   0  10  -2   18.19    9.92
   0  10  -2   26.90   11.97
   1  10   2   71.59   17.63
  -1  10  -2   77.64   12.52
   1  10   2   79.79   12.82
  -1  10  -2   86.86   15.34
  -2  10  -2  150.89   16.24
   3  10   2   86.39   15.62
  -3  10  -2   84.55   14.45
   4  10   2   22.22   12.74
  -4  10  -2   16.86   11.81
   5  10   2  208.68   23.77
  -5  10  -2  169.93   19.04
   6  10   2   34.91   17.72
  -6  10  -2   -2.92   15.18
  -7  10  -2   38.91   19.26
   7  10   2   58.55   21.07
  -8  10  -2   11.70   23.23
   8  10   2   36.99   21.50
   9  10   2   25.82   24.39
  -9  10  -2  -16.90   25.82
   9  11  -2  299.33   33.00
   8  11  -2  132.63   21.72
   7  11  -2  114.43   19.58
   6  11  -2  441.68   30.75
   5  11  -2  213.73   21.98
  -4  11   2   14.05   16.35
  -4  11   2   22.85    7.56
   4  11  -2   11.56   10.40
  -4  11   2    7.60    9.92
   3  11  -2   76.60   13.95
  -3  11   2   89.16   10.43
  -3  11   2   67.75   18.28
   2 -11  -2   16.58   12.46
   2  11  -2   29.89   14.27
   2  11  -2   38.59   12.19
  -2  11   2   53.46   10.03
  -2  11   2   33.16   17.51
  -1  11   2 1004.47   49.22
   1  11  -2 1015.23   40.95
  -1  11   2 1009.03   36.79
   1  11  -2 1056.71   43.83
   0  11  -2  689.05   35.10
   0  11   2  727.48   31.08
   0  11  -2  740.15   33.42
   0  11   2  705.25   40.00
   1  11   2   21.86   11.60
   1  11   2    3.93   15.17
  -1  11  -2   32.60   15.07
  -2  11  -2  548.30   27.95
   2  11   2  531.58   30.29
  -3  11  -2  199.41   19.66
   3  11   2  170.81   20.73
   4  11   2  235.23   25.14
   5  11   2  368.93   31.49
  -5  11  -2  321.11   27.12
   6  11   2   71.05   20.49
  -6  11  -2   49.35   17.63
  -7  11  -2  157.68   24.42
   7  11   2  192.81   28.54
  -8  11  -2  610.71   43.47
   8  11   2  555.24   46.16
   9  12  -2   11.85   20.86
   8  12  -2  193.84   27.10
   7  12  -2   62.82   19.48
   6  12  -2  337.26   27.99
   5  12  -2  262.23   25.46
  -4  12   2   14.57   18.72
   4  12  -2   35.82   13.73
  -4  12   2   15.37   13.12
  -3  12   2   15.82    9.52
  -3  12   2  -19.83   16.13
   3  12  -2   20.19   10.97
  -3  12   2   23.26   19.29
   2  12  -2  589.20   31.47
  -2  12   2  618.35   27.19
  -2  12   2  649.24   41.63
   2  12  -2  615.36   35.23
  -1  12   2  381.37   22.73
   1  12  -2  321.02   24.53
  -1  12   2  367.64   33.56
   0  12  -2  125.57   20.81
   0  12  -2  122.47   17.47
   0  12   2  127.69   24.01
   0  12   2  167.49   18.54
  -1  12  -2  518.87   28.44
  -1  12  -2  494.21   34.01
   1  12   2  459.95   35.83
   1  12   2  457.20   27.92
  -2  12  -2   11.84   12.42
  -2  12  -2   23.16   16.59
   2  12   2   -3.72   13.12
  -3  12  -2   50.38   14.23
   3  12   2   52.78   16.67
  -4  12  -2  310.41   25.37
   4  12   2  189.41   24.99
  -5  12  -2  408.58   29.58
   6  12   2   42.16   20.99
  -6  12  -2   62.12   19.49
  -7  12  -2  419.92   36.63
   7  12   2  293.32   35.48
   7  13  -2   -0.82   17.63
   6  13  -2   75.26   19.28
  -5  13   2  764.41   51.66
   5  13  -2  754.48   40.54
  -4  13   2  480.34   56.59
   4  13  -2  430.39   30.50
   3  13  -2  326.53   26.90
  -3  13   2  297.77   19.52
  -3  13   2  354.42   37.92
  -2  13   2  857.11   50.77
   2  13  -2  818.83   39.32
  -2  13   2  859.72   33.86
   1  13  -2  153.04   25.37
  -1  13   2  189.04   19.44
  -1  13   2  224.50   31.40
   1  13  -2  158.61   19.66
   0  13  -2   -5.76   12.51
   0  13   2    6.65   22.75
   0  13   2   -1.12   13.67
   0  13  -2    6.91   18.94
   1  13   2  630.59   43.89
  -1  13  -2  645.11   34.25
  -1  13  -2  622.77   40.32
   1  13   2  681.29   36.09
  -2  13  -2  144.18   18.34
  -2  13  -2  183.19   26.50
   2  13   2  145.00   20.96
  -3  13  -2  225.07   29.00
   3  13   2  231.65   25.89
  -3  13  -2  219.78   22.31
  -4  13  -2  575.24   33.54
   4  13   2  596.72   41.61
   5  13   2   23.26   21.23
  -5  13  -2   -7.51   17.17
  -6  13  -2   61.58   21.78
   6  13   2   21.17   24.28
  -6  14   2  155.89   33.74
   6  14  -2  128.92   24.61
  -5  14   2   30.70   29.01
   5  14  -2   46.04   18.59
  -4  14   2  165.03   31.58
   4  14  -2   96.30   19.89
  -3  14   2  154.53   16.78
  -3  14   2  156.58   32.19
   3  14  -2  116.28   29.50
  -2  14   2    2.80   13.50
  -2  14   2  -29.56   23.41
   2  14  -2   13.70   14.18
  -1  14   2   29.16   26.76
   1  14  -2   49.44   16.46
   1  14  -2   96.18   23.55
  -1  14   2   65.06   18.14
   0  14  -2    6.20   14.80
   0  14   2   20.02   15.89
   0  14   2   55.56   43.90
   0  14  -2  -22.23   22.72
   1  14   2  114.25   19.98
  -1  14  -2   -5.20   24.06
   1  14   2  105.21   28.07
  -1  14  -2   74.07   17.76
   2  14   2  105.95   21.04
  -2  14  -2  146.51   29.66
  -2  14  -2  101.07   19.62
   3  14   2   61.97   21.66
  -3  14  -2   49.86   26.34
  -3  14  -2   58.47   18.33
  -4  14  -2   54.44   27.84
   4  14   2   43.48   22.71
  -4  14  -2   97.29   20.23
   3  15  -2    8.39   17.31
  -3  15   2   33.42   30.60
  -2  15   2   22.19   31.04
   2  15  -2    7.22   16.54
   1  15  -2  182.21   30.93
  -1  15   2  149.62   33.97
  -1  15   2  204.32   23.59
   1  15  -2  191.54   23.95
   0  15  -2  130.70   30.84
   0  15   2  103.92   33.27
   0  15  -2   32.15   17.37
   0  15   2   86.84   20.97
  -1  15  -2  -23.53   17.49
   1  15   2   28.07   20.00
  -1  15  -2    6.03   28.47
  -2  15  -2   50.09   31.32
  -2  15  -2   17.68   18.23
   2  15   2  -51.11   20.98
  14   0  -3    7.66   22.84
  12   0  -3    3.94   15.34
  11   0  -3   -1.80   12.19
  10   0  -3  -14.39    8.85
   9   0  -3    0.64    7.78
   8   0  -3   -6.17    5.65
   7   0  -3    0.94    4.43
   6   0  -3   -2.16    3.45
  -6   0   3    3.91    5.19
  -5   0   3   -5.85    4.01
   5   0  -3    2.95    3.07
  -4   0   3   -0.92    3.08
   4   0  -3   -1.53    2.24
  -3   0   3   -2.50    2.26
   3   0  -3    2.22    2.06
   2   0  -3   -1.82    2.31
  -2   0   3    3.67    2.81
   1   0  -3   -0.38    2.67
   1   0  -3    1.68    2.32
  -1   0   3    3.20    2.57
   0   0  -3   -0.51    2.69
   0   0   3    3.96    3.28
   0   0  -3    5.44    3.11
  -1   0  -3   -2.86    3.16
   1   0   3    3.66    3.34
  -2   0  -3   -0.78    3.89
   2   0   3   -6.37    3.53
   3   0   3    4.57    5.05
  -3   0  -3    8.60    5.49
   4   0   3   -1.12    6.54
   5   0   3    5.02    7.27
   6   0   3    7.93    9.53
   7   0   3    3.39   11.47
   8   0   3   -3.82   12.01
   9   0   3    0.92   15.47
  10   0   3  -21.96   16.92
  11   0   3  -19.17   22.44
  14  -1  -3    5.18   23.00
  14   1  -3    1.18   22.85
  13  -1  -3   14.86   18.80
  13   1  -3  -30.61   17.68
  12  -1  -3    8.01   15.49
  12   1  -3    2.78   15.20
  11  -1  -3   32.57   14.05
  11   1  -3   55.89   14.97
  10  -1  -3  608.74   30.42
  10   1  -3  645.44   31.37
   9  -1  -3  706.37   30.39
   9   1  -3  744.07   31.83
   8  -1  -3    5.06    6.11
   8   1  -3   13.62    7.02
   7  -1  -3  835.89   28.71
  -7   1   3  799.59   31.22
   7   1  -3  812.59   29.85
  -6  -1   3  142.91   13.05
   6  -1  -3  146.10    9.50
   6   1  -3  149.50   10.45
  -6   1   3  139.21   13.33
   5  -1  -3   98.49    6.71
  -5  -1   3   98.98   10.20
   5   1  -3   88.81    7.56
  -5   1   3   94.97    8.25
   4  -1  -3 1992.61   52.45
  -4  -1   3 2045.48   56.25
  -4   1   3 2026.08   53.52
   4   1  -3 2067.48   55.69
   3  -1  -3 3027.13   76.41
  -3  -1   3 3062.54   80.10
   3   1  -3 3063.80   79.21
  -3   1   3 3110.05   77.29
   2  -1  -3  345.75   12.56
  -2  -1   3  355.78   14.61
   2  -1  -3  354.89   12.50
   2   1  -3  378.92   14.42
   1  -1  -3 5132.07  128.20
   1  -1  -3 5231.69  130.47
   1   1  -3 5293.40  126.65
  -1   1   3 5224.24  130.82
   1   1  -3 5107.65  130.45
  -1   1   3 5149.09  128.55
   1   1  -3 5173.47  130.63
   0  -1  -3 1370.62   38.44
   0  -1   3 1388.47   40.30
   0  -1  -3 1347.09   40.30
   0   1  -3 1335.51   39.80
   0   1   3 1330.07   38.89
  -1  -1  -3    2.51    3.35
   1  -1   3   -0.17    3.56
   1   1   3    2.14    2.85
  -1   1  -3   -4.01    3.65
   2  -1   3  120.85   10.54
  -2  -1  -3  106.36    9.19
  -2   1  -3  100.68    9.79
   2   1   3  118.80   10.09
   3  -1   3  488.94   22.64
   3   1   3  482.47   22.64
  -3   1  -3  485.88   21.37
   4  -1   3  454.08   23.47
   4   1   3  460.51   23.84
   5  -1   3 1486.58   51.62
   5   1   3 1389.20   51.28
   6  -1   3  113.61   16.89
   6   1   3  109.90   16.13
   7  -1   3  179.70   22.41
   7   1   3  168.35   22.23
   8  -1   3  183.76   23.29
   8   1   3  104.53   19.96
   9  -1   3   -1.75   16.38
   9   1   3   21.45   17.40
  10  -1   3   66.68   20.40
  10   1   3   66.30   21.96
  11  -1   3  138.65   28.92
  11   1   3  106.66   26.37
  14  -2  -3  170.31   29.79
  14   2  -3  160.70   30.14
  13  -2  -3  -22.60   19.14
  13   2  -3   24.99   19.73
  12  -2  -3   36.82   16.76
  12   2  -3   14.92   15.81
  11  -2  -3 1007.36   42.98
  11   2  -3 1028.51   45.43
  10  -2  -3  908.74   37.68
  10   2  -3  946.10   40.20
   9  -2  -3  288.84   19.30
   9   2  -3  303.91   20.49
   8  -2  -3 1639.40   50.59
   8   2  -3 1656.72   53.08
   7  -2  -3  100.76   10.18
  -7   2   3  103.97   11.51
   7   2  -3   79.61   10.42
   6  -2  -3  718.16   23.27
  -6   2   3  668.68   24.45
   6   2  -3  692.86   25.89
  -5  -2   3  464.46   21.10
   5  -2  -3  503.73   16.65
   5   2  -3  545.78   20.44
  -5   2   3  506.38   17.61
   4  -2  -3  249.24    8.85
  -4  -2   3  234.17   13.12
   4   2  -3  238.87   12.75
  -4   2   3  255.88    9.60
  -3  -2   3  206.21   11.96
   3  -2  -3  226.47    7.57
   3   2  -3  232.11   11.46
  -3   2   3  220.25    8.20
   2  -2  -3 3578.18   89.79
   2  -2  -3 3729.02   90.10
  -2  -2   3 3665.42   95.23
   1  -2  -3  204.05    8.49
  -1  -2   3  198.87   11.28
   1  -2  -3  209.67   11.65
  -1   2   3  192.24    8.87
  -1   2   3  183.90   11.35
   1   2  -3  202.65   12.37
   0  -2  -3 3754.76   95.12
   0  -2  -3 3702.07   99.41
   0   2   3 3814.94  103.03
   0   2  -3 3731.44   98.46
   0   2  -3 3872.75   99.40
   0   2   3 3712.81   96.12
  -1  -2  -3  700.56   27.14
  -1  -2  -3  663.37   23.07
   1  -2   3  701.52   25.96
   1   2   3  727.79   24.96
  -1   2  -3  679.23   25.22
  -2  -2  -3    3.26    4.67
   2  -2   3    7.61    4.76
  -2   2  -3    7.27    4.76
   2   2   3    7.97    5.20
   3  -2   3  344.68   19.03
  -3   2  -3  315.49   17.21
   3   2   3  311.46   18.30
   4  -2   3 1134.23   40.63
   4   2   3 1034.18   40.08
   5  -2   3   71.49   12.57
   5   2   3   71.62   13.25
   6  -2   3 2900.98   90.62
   6   2   3 2979.07   91.73
   7  -2   3  609.31   33.89
   7   2   3  622.48   35.11
   8  -2   3   60.12   15.39
   8   2   3   41.89   16.25
   9  -2   3   39.45   18.33
   9   2   3   34.03   17.68
  10  -2   3  169.95   27.35
  10   2   3  198.54   28.70
  11  -2   3   50.07   26.42
  11   2   3   92.44   26.05
  13  -3  -3  295.18   30.79
  13   3  -3  280.77   31.28
  12  -3  -3   54.64   17.22
  12   3  -3   28.57   17.97
  11  -3  -3  221.84   22.07
  11   3  -3  166.98   21.45
  10  -3  -3    9.51    9.79
  10   3  -3   -8.97   10.44
   9  -3  -3  173.93   15.55
   9   3  -3  160.51   17.47
   8  -3  -3  467.15   21.15
   8   3  -3  504.21   24.50
  -8   3   3  412.14   22.37
   7  -3  -3 1003.59   31.75
   7   3  -3  976.59   35.32
  -7   3   3  951.38   32.91
   6  -3  -3   33.49    5.58
  -6   3   3   28.40    5.85
   6   3  -3   31.32    7.21
   5  -3  -3  828.72   23.38
  -5   3   3  822.55   23.61
   5   3  -3  749.22   28.28
  -4  -3   3  184.87   12.31
   4   3  -3  161.94   11.70
  -3  -3   3 1390.40   43.13
   3   3  -3 1417.91   42.14
  -2  -3   3   22.88    5.82
   2  -3  -3   26.46    2.65
  -2   3   3   21.37    2.91
   2   3  -3   16.68    4.48
  -1  -3   3  851.56   29.04
   1  -3  -3  830.24   23.52
  -1   3   3  849.38   30.43
   1   3  -3  824.17   28.45
  -1   3   3  822.67   24.45
   0  -3  -3    1.04    5.00
   0  -3  -3    3.40    3.06
   0   3   3    0.97    4.98
   0   3  -3    6.39    4.66
   0   3   3    3.77    2.88
   0   3  -3    2.07    3.73
  -1  -3  -3  719.93   23.87
  -1  -3  -3  672.26   28.25
   1   3   3  756.42   26.00
  -1   3  -3  713.81   28.93
   2  -3   3  646.60   26.31
  -2  -3  -3  594.56   27.74
  -2  -3  -3  636.61   23.41
  -2   3  -3  667.03   25.96
   2   3   3  668.99   26.03
   3  -3   3 1455.63   48.04
   3   3   3 1437.48   48.07
   4  -3   3  253.75   18.34
   4   3   3  234.01   18.03
   5  -3   3  174.09   17.18
   6  -3   3  490.42   29.86
   6   3   3  496.81   30.10
   7  -3   3   80.90   16.99
   7   3   3  100.73   17.61
   8  -3   3    6.00   13.15
   8   3   3   19.55   13.91
   9  -3   3  680.15   42.46
   9   3   3  685.83   53.68
  10  -3   3  133.39   27.32
  10   3   3  161.46   27.72
  11  -3   3  -22.71   23.90
  11   3   3   -0.96   22.28
  13  -4  -3   76.50   22.97
  13   4  -3   60.53   21.88
  12  -4  -3  351.74   30.40
  12   4  -3  346.75   32.78
  11   4  -3    1.45   13.27
  10  -4  -3   -3.74   11.10
  10   4  -3   14.61   12.00
   9  -4  -3  494.90   24.41
   9   4  -3  535.18   28.06
   8  -4  -3  667.20   25.95
  -8   4   3  649.76   26.85
   8   4  -3  638.20   29.66
   7  -4  -3 1094.70   36.18
  -7   4   3 1055.80   34.11
   7   4  -3 1101.33   42.39
   6  -4  -3  291.05   12.64
   6   4  -3  320.08   17.72
  -6   4   3  288.69   12.85
   5   4  -3   48.82    8.56
   4   4  -3 1412.62   44.44
  -3  -4   3 1951.77   58.54
  -3  -4   3 2027.85   51.98
   3   4  -3 1966.85   57.25
   2  -4  -3 2335.18   56.80
  -2  -4   3 2265.33   65.79
  -2   4   3 2354.52   68.83
   2   4  -3 2318.13   64.86
  -2   4   3 2282.42   57.44
  -1  -4   3  860.01   30.32
   1  -4  -3  832.41   23.80
  -1   4   3  848.51   25.04
   1   4  -3  830.85   29.60
  -1   4   3  823.21   32.04
   0  -4  -3   82.18    6.72
   0  -4  -3   93.51   11.84
   0   4  -3   91.73   10.56
   0   4   3  119.96   13.92
   0   4  -3   62.67    8.78
   0   4   3   90.49    8.69
  -1  -4  -3  378.98   20.96
   1   4   3  378.90   20.07
   1   4   3  341.41   17.07
  -1   4  -3  352.13   18.98
  -1   4  -3  348.49   18.29
   2  -4   3  472.43   22.45
  -2  -4  -3  500.66   20.21
  -2   4  -3  470.78   22.62
   2   4   3  481.81   22.18
   3  -4   3  968.51   36.87
   3   4   3 1000.66   37.64
   4  -4   3  149.90   16.27
   4   4   3  174.86   18.74
   5  -4   3   -1.53    8.79
   5   4   3   11.70    9.51
   6  -4   3    6.43    9.89
   6   4   3   22.88   11.71
   7  -4   3  238.65   23.75
   7   4   3  191.98   23.20
   8  -4   3  158.74   23.00
   8   4   3   94.69   19.88
   9  -4   3   27.27   18.33
   9   4   3   36.21   17.90
  10  -4   3  198.56   38.10
  10   4   3  179.25   28.36
  11  -4   3  105.29   28.43
  11   4   3  112.56   28.90
  13  -5  -3   28.32   22.27
  13   5  -3  -24.34   19.48
  12  -5  -3   89.61   20.12
  12   5  -3  108.36   21.19
  11  -5  -3   26.84   15.08
  11   5  -3   41.64   17.23
  10  -5  -3  403.88   24.64
  10   5  -3  433.67   29.36
   9  -5  -3  548.19   25.09
  -9   5   3  463.49   26.22
   9   5  -3  545.47   29.34
   8  -5  -3   -1.17    7.47
   8   5  -3   -0.20    7.47
  -8   5   3   -5.77    8.24
   7  -5  -3  205.65   12.16
   7   5  -3  174.20   15.32
  -7   5   3  212.33   12.37
   6  -5  -3   51.90    5.81
   6   5  -3   65.36   10.44
  -6   5   3   56.32    5.80
   5   5  -3  508.49   23.11
  -4  -5   3   57.30    8.21
   4   5  -3   73.00    9.90
  -3  -5   3  915.69   27.77
   3   5  -3  918.02   32.48
   2  -5  -3   10.35    2.83
  -2  -5   3   17.02    7.05
  -2   5   3   17.24    3.18
   2   5  -3   21.01    6.11
  -2   5   3   12.19    6.90
  -1  -5   3  681.65   27.28
   1  -5  -3  659.38   20.51
  -1   5   3  674.90   29.61
   1   5  -3  673.51   21.48
  -1   5   3  677.60   22.00
   1   5  -3  677.81   26.49
   0  -5   3  176.07   14.32
   0  -5  -3  190.73   10.24
   0   5   3  202.94   16.48
   0   5  -3  193.46   13.61
   0   5   3  201.86   12.02
  -1  -5  -3    7.84    4.68
   1   5   3   -5.69    6.08
  -1   5  -3    8.81    7.17
   1   5   3   -0.90    5.33
  -1   5  -3    8.15    6.14
  -2   5  -3   29.17    8.03
   2   5   3   44.02    9.59
   3   5   3   -0.60    6.97
   4  -5   3  639.24   29.90
   4   5   3  665.28   31.44
   5  -5   3 1469.88   52.49
   5   5   3 1349.71   52.95
   6  -5   3  109.95   17.82
   6   5   3   90.40   16.56
   7  -5   3  299.62   26.90
   7   5   3  369.25   29.14
   8  -5   3   46.41   18.03
   8   5   3   62.27   18.54
   9  -5   3    4.53   17.31
   9   5   3   20.71   18.12
  10  -5   3   65.78   26.69
  10   5   3   74.11   24.45
  11  -5   3  214.74   33.68
  11   5   3   71.17   27.64
  13  -6  -3  109.64   24.10
  13   6  -3  111.51   26.14
  12  -6  -3  484.16   35.61
  12   6  -3  528.10   37.65
  11  -6  -3   -1.02   15.05
  11   6  -3   10.89   14.53
  10  -6  -3   44.91   13.25
  10   6  -3   66.35   15.72
   9  -6  -3  120.91   13.93
  -9   6   3   80.62   13.49
   9   6  -3   95.08   16.13
   8   6  -3  486.13   27.03
  -8   6   3  484.52   20.54
  -7   6   3 1127.64   32.64
   7   6  -3 1150.53   42.43
  -6  -6   3 1701.67   53.93
   6   6  -3 1690.93   55.15
  -5  -6   3    1.35    8.92
   5   6  -3   11.03    6.74
  -4  -6   3 2407.40   66.89
   4   6  -3 2388.88   70.93
   3   6  -3  206.46   14.58
   2  -6  -3  148.05    7.72
   2   6  -3  180.29   13.34
   2   6  -3  168.28   10.66
  -2   6   3  144.82    8.18
  -2   6   3  150.39   16.93
   1  -6  -3  142.84    8.92
  -1   6   3  156.20   16.01
   1   6  -3  126.28   11.93
   1   6  -3  143.62    9.77
  -1   6   3  137.18   10.03
   0  -6  -3  617.98   22.43
   0   6   3  663.13   24.77
   0   6  -3  672.53   27.40
   0   6   3  633.61   30.90
  -1  -6  -3  853.78   29.23
   1   6   3  874.85   37.10
   1   6   3  845.87   31.88
  -1   6  -3  892.75   33.56
   2   6   3 1247.64   43.50
  -2   6  -3 1219.69   43.22
  -3   6  -3   41.34   10.32
   3   6   3   44.20   11.16
  -4   6  -3  682.75   32.15
   4   6   3  724.99   36.57
   5  -6   3    3.30   10.76
   5   6   3   10.19   10.96
   6  -6   3  133.60   19.20
   6   6   3  137.82   20.44
   7  -6   3  190.29   23.25
   7   6   3  100.26   19.66
   8  -6   3  743.48   42.14
   8   6   3  771.44   55.12
   9  -6   3   38.60   21.33
   9   6   3   12.64   19.18
  10  -6   3  304.36   35.50
  10   6   3  340.19   37.85
  12  -7  -3   -0.54   19.10
  12   7  -3   29.66   19.54
  11  -7  -3  137.14   18.06
  11   7  -3  194.55   25.87
  10  -7  -3   14.07   11.72
  10   7  -3   14.68   12.22
  -9   7   3    8.49    9.81
   9   7  -3    3.17   11.19
  -8   7   3  585.87   21.52
   8   7  -3  562.42   30.36
   7   7  -3  600.56   29.72
   6   7  -3  308.66   20.91
  -5  -7   3 3260.44   90.55
   5   7  -3 3262.09   93.24
  -4  -7   3  464.58   21.01
   4   7  -3  469.94   24.21
   3   7  -3  325.09   18.97
   2  -7  -3   46.65    5.88
  -2   7   3   46.40   11.97
  -2   7   3   31.40    6.06
   2   7  -3   47.12    8.46
   2   7  -3   23.56    7.95
   1  -7  -3   26.52    5.90
  -1   7   3   30.23    9.78
   1   7  -3   43.87    9.08
  -1   7   3   36.41   11.42
   0  -7  -3 1240.98   37.85
   0   7  -3 1178.66   41.86
   0   7   3 1221.12   47.93
   0   7   3 1183.22   39.36
   1   7   3 1912.74   65.05
   1   7   3 1957.61   59.69
  -1   7  -3 1969.71   60.54
  -2   7  -3   29.35    9.39
   2   7   3   57.13   11.56
  -3   7  -3 1111.27   42.82
   3   7   3 1217.97   45.64
   4   7   3  736.20   36.03
  -4   7  -3  738.02   33.98
  -5   7  -3   10.29   12.21
   5   7   3    7.28   11.93
   6   7   3  378.00   30.65
   7  -7   3   21.03   14.74
   7   7   3   41.51   17.52
   8  -7   3   25.21   18.30
   8   7   3   26.45   18.55
   9  -7   3  765.95   47.05
   9   7   3  768.49   49.00
  10  -7   3   50.51   24.60
  10   7   3   41.98   23.87
  12   8  -3   17.72   20.61
  11   8  -3    1.62   17.24
 -11   8   3   33.53   20.16
  10   8  -3    5.04   15.18
 -10   8   3  -15.28   16.26
   8   8  -3   24.64   11.72
   7   8  -3  137.72   16.52
   6   8  -3  177.53   17.73
  -5  -8   3   96.83   14.12
   5   8  -3   62.54   11.44
   4   8  -3  131.84   15.59
  -3   8   3  330.50   27.38
   3   8  -3  375.06   22.33
   2  -8  -3   83.62    8.92
   2   8  -3   83.32   11.77
  -2   8   3   74.19   14.45
  -2   8   3  100.26    9.85
   2   8  -3   83.66   11.17
   1  -8  -3   82.68    9.41
   1   8  -3   83.15   11.10
  -1   8   3  118.14   11.54
  -1   8   3   59.02   14.15
   1   8  -3   90.26   12.29
   0  -8  -3  103.90   10.83
   0   8   3   77.27   11.48
   0   8  -3   63.24   11.32
   0   8   3   58.18   13.74
   1   8   3    8.11    8.35
  -1   8  -3    6.69    7.81
  -2   8  -3   82.57   13.36
   2   8   3   71.99   13.21
  -3   8  -3   67.13   12.86
   3   8   3   81.54   17.87
  -4   8  -3   -6.75   11.22
   4   8   3    4.62   11.56
  -5   8  -3    0.12   12.04
   5   8   3   18.62   14.29
   6   8   3   24.38   16.37
  -6   8  -3    5.26   15.01
  -7   8  -3  -14.80   16.40
  -8   8  -3   18.18   20.53
   8   8   3    4.87   19.50
   9   8   3   -3.34   20.37
  11   9  -3  154.58   26.03
  10   9  -3    1.14   16.06
   9   9  -3   11.19   13.16
   8   9  -3   58.25   14.67
   7   9  -3    2.18   10.63
   6   9  -3  486.24   27.56
   5   9  -3 1200.71   45.72
   4   9  -3  418.62   25.39
  -3   9   3   -2.95   10.83
   3   9  -3   -8.23    8.06
  -3   9   3   -9.67    5.82
   2  -9  -3   16.27    7.60
  -2   9   3   -9.24   10.94
   2   9  -3    5.46    9.17
   1  -9  -3   78.22   10.51
  -1   9   3   73.36   10.74
   1   9  -3   76.56   12.66
  -1   9   3   73.19   16.52
   1   9  -3   82.01   12.34
   0   9  -3  666.60   29.01
   0   9  -3  656.36   29.69
   0   9   3  650.79   28.78
   0   9   3  682.70   36.40
   1   9   3 1380.21   48.50
  -1   9  -3 1380.94   48.22
   1   9   3 1338.69   54.89
  -2   9  -3  165.45   18.06
   2   9   3  135.02   17.06
   3   9   3  172.53   21.12
  -3   9  -3  198.02   19.71
   4   9   3  153.08   20.66
   5   9   3   19.25   14.17
  -5   9  -3   -4.57   13.61
  -6   9  -3   18.20   16.02
   6   9   3   -9.62   15.47
   7   9   3   80.10   22.48
  -7   9  -3  136.78   23.45
  -8   9  -3   49.48   23.28
   8   9   3    5.68   21.30
  -9   9  -3  274.85   36.63
   9   9   3  187.85   31.61
  10  10  -3  -13.66   17.47
   9  10  -3   13.70   15.91
   8  10  -3   99.44   17.24
   7  10  -3  643.50   35.13
   6  10  -3  838.32   38.97
   5  10  -3   10.15   10.40
   4  10  -3 1025.57   42.24
  -4  10   3 1014.51   49.49
  -3  10   3   25.25    8.83
  -3  10   3   14.35    7.43
   3  10  -3   -0.20    9.52
  -3  10   3   12.38   13.87
   2 -10  -3  122.89   14.63
   2  10  -3  126.04   16.38
  -2  10   3  131.56   20.23
  -2  10   3  132.14   13.07
   2  10  -3  113.37   14.77
   1 -10  -3   -4.45    9.75
  -1  10   3   -3.84    8.52
  -1  10   3   12.01   14.07
   1  10  -3   14.41   10.44
   1  10  -3    8.34    9.70
   0  10  -3  412.48   24.98
   0  10   3  457.61   31.11
   0  10  -3  406.82   24.36
   0  10   3  415.76   24.38
   1  10   3  960.44   39.27
   1  10   3  878.35   44.69
   2  10   3 2027.76   67.88
  -2  10  -3 2037.16   71.93
   3  10   3  231.75   24.25
  -3  10  -3  215.42   21.39
  -4  10  -3  424.97   28.09
   4  10   3  388.35   31.16
  -5  10  -3  115.56   19.27
   5  10   3   88.18   20.87
  -6  10  -3   99.22   21.36
   6  10   3   28.41   23.75
  -7  10  -3  398.72   36.39
   7  10   3  375.29   38.24
   8  10   3  687.72   49.95
  -8  10  -3  718.42   49.41
  10  11  -3  124.20   24.93
   9  11  -3  227.93   28.65
   8  11  -3   17.68   15.02
   7  11  -3   49.41   16.57
   6  11  -3  113.61   18.73
   5  11  -3  524.81   31.50
   4  11  -3    8.96   11.26
  -4  11   3   -5.80   15.56
  -3  11   3  247.48   30.15
  -3  11   3  273.27   19.47
  -3  11   3  268.80   17.86
   3  11  -3  272.76   23.31
   2 -11  -3   89.87   13.90
   2  11  -3  111.67   17.30
   2  11  -3  110.17   16.51
  -2  11   3  131.43   14.00
  -2  11   3   81.46   19.15
   1  11  -3  283.76   23.50
  -1  11   3  312.71   29.22
  -1  11   3  306.18   21.63
   1  11  -3  327.90   24.05
   0  11   3   69.23   19.58
   0  11   3   85.41   15.31
   0  11  -3   91.71   14.93
   0  11  -3   96.66   17.43
  -1  11  -3  627.42   31.93
   1  11   3  682.64   36.77
   1  11   3  647.90   39.53
  -1  11  -3  559.93   32.38
  -2  11  -3   69.95   15.23
   2  11   3   61.21   16.82
  -3  11  -3   66.62   15.36
   3  11   3  118.21   20.37
  -4  11  -3   15.90   14.74
   4  11   3   28.12   17.24
   5  11   3  649.94   41.54
  -5  11  -3  538.86   35.92
   6  11   3  -31.75   19.87
  -6  11  -3   22.41   19.10
  -7  11  -3  206.99   29.11
   7  11   3  143.93   27.95
   9  12  -3   92.56   23.12
   8  12  -3  437.49   36.93
   7  12  -3  356.43   31.18
   6  12  -3   30.91   15.42
   5  12  -3  -15.21   12.03
  -4  12   3  216.94   30.05
   4  12  -3  220.14   22.98
   3  12  -3  457.10   29.70
  -3  12   3  475.62   25.46
  -3  12   3  412.49   27.94
  -3  12   3  495.50   39.82
   2 -12  -3  644.78   31.56
  -2  12   3  689.33   30.49
   2  12  -3  700.52   35.62
   2  12  -3  706.06   35.31
  -2  12   3  712.54   44.81
   1  12  -3  227.61   23.66
   1  12  -3  170.36   19.94
  -1  12   3  201.27   27.46
  -1  12   3  231.07   22.12
   0  12   3   78.54   22.19
   0  12  -3   45.27   14.73
   0  12   3   58.86   15.87
   0  12  -3   65.75   18.45
  -1  12  -3   32.95   14.39
  -1  12  -3   62.87   19.63
   1  12   3   74.60   22.66
   1  12   3   13.84   15.48
  -2  12  -3  173.71   23.45
   2  12   3  224.71   25.06
  -2  12  -3  188.92   20.85
   3  12   3  316.23   31.60
  -3  12  -3  301.37   25.81
  -4  12  -3  137.36   21.71
   4  12   3  140.47   24.93
   5  12   3   39.40   21.54
  -5  12  -3   36.99   18.52
  -6  12  -3  214.47   27.96
   6  12   3  205.94   31.45
   7  13  -3   71.74   19.80
   6  13  -3   64.80   19.92
  -6  13   3  105.48   30.29
   5  13  -3  305.82   27.47
  -5  13   3  262.27   35.97
   4  13  -3   94.56   26.00
  -4  13   3  101.97   26.77
   3  13  -3   60.82   15.27
  -3  13   3   17.85   28.17
  -3  13   3   12.29   12.03
  -2  13   3   54.02   24.86
   2  13  -3   17.27   14.32
  -2  13   3    8.01   13.55
  -1  13   3  -14.99   20.29
  -1  13   3   13.21   15.00
   1  13  -3   21.88   15.08
   1  13  -3   31.97   21.59
   0  13  -3   84.15   21.75
   0  13   3   80.88   25.29
   0  13  -3   85.51   18.47
   0  13   3   97.53   22.71
   1  13   3  448.56   32.16
  -1  13  -3  384.02   34.70
  -1  13  -3  369.75   28.93
   1  13   3  431.41   43.46
  -2  13  -3   19.38   20.78
  -2  13  -3   -8.79   14.63
   2  13   3   17.88   18.53
  -3  13  -3  213.91   23.74
   3  13   3  261.64   29.39
  -4  13  -3  178.69   23.21
   4  13   3  139.90   31.72
   5  13   3   39.61   22.97
  -5  13  -3   25.94   20.62
   6  14  -3  112.99   23.16
  -6  14   3  147.78   34.26
  -5  14   3   59.17   30.83
   5  14  -3   32.26   18.06
   4  14  -3  264.70   27.19
  -4  14   3  292.13   38.85
  -3  14   3  163.26   33.39
   3  14  -3   87.36   19.01
   2  14  -3  654.15   37.09
  -2  14   3  619.85   32.68
  -2  14   3  557.11   49.08
  -1  14   3   57.49   28.95
   1  14  -3   35.69   17.21
  -1  14   3   49.96   17.79
   1  14  -3   43.70   22.86
   0  14  -3  236.80   26.02
   0  14  -3  277.57   30.46
   0  14   3  257.62   37.35
   0  14   3  215.40   25.63
  -1  14  -3   12.61   17.21
   1  14   3   -0.07   19.39
  -1  14  -3   25.09   24.50
   2  14   3   22.22   21.16
  -2  14  -3   45.88   26.78
  -2  14  -3   29.19   19.50
   3  14   3   52.75   26.06
  -3  14  -3   34.10   19.37
  -3  14  -3   20.02   27.02
  -3  15   3  370.74   45.10
   3  15  -3  473.67   36.24
   2  15  -3   15.13   18.55
  -2  15   3    7.99   31.65
   1  15  -3  529.63   41.72
  -1  15   3  398.52   44.62
   1  15  -3  590.25   37.75
   0  15  -3  174.17   26.42
   0  15   3  206.75   38.02
   0  15  -3  236.72   33.81
   0  15   3  229.40   27.97
  -1  15  -3   10.01   29.18
   1  15   3    5.88   22.75
  -1  15  -3    6.16   20.87
  14   0  -4   51.19   23.81
  13   0  -4  446.35   34.86
  12   0  -4   55.94   15.74
  11   0  -4   50.41   13.76
  10   0  -4  146.73   16.98
   9   0  -4  474.08   23.31
   8   0  -4  305.62   17.01
   7   0  -4 6350.13  160.88
  -7   0   4 6385.69  168.54
   6   0  -4 2177.01   59.33
  -6   0   4 2126.95   61.33
  -5   0   4   82.57    8.82
   5   0  -4   78.07    8.08
   4   0  -4  201.14   11.29
  -4   0   4  192.57   11.29
   3   0  -4  318.06   13.65
  -3   0   4  350.43   14.86
   2   0  -4 2584.99   69.22
  -2   0   4 2598.59   68.42
   2   0  -4 2571.40   69.33
  -1   0   4 5364.33  140.13
   1   0  -4 5521.43  137.35
  -1   0   4 5324.82  135.90
   1   0  -4 5464.26  136.49
   0   0  -4 4753.55  123.34
   0   0  -4 4846.31  123.52
   0   0   4 4799.48  124.43
  -1   0  -4 1825.98   53.85
   1   0   4 1847.02   55.16
   2   0   4  126.27   13.93
  -2   0  -4  119.04   13.33
   3   0   4   21.66    7.81
   4   0   4   10.96    8.09
   5   0   4 1620.16   58.64
   6   0   4  243.24   24.92
   7   0   4  476.58   32.41
   8   0   4  703.43   42.70
   9   0   4  202.87   28.48
  10   0   4  211.05   30.59
  11   0   4  -14.72   25.83
  14  -1  -4  379.75   37.27
  14   1  -4  396.16   37.78
  13  -1  -4  101.74   22.41
  12  -1  -4   84.31   17.21
  12   1  -4   44.22   15.55
  11  -1  -4   80.79   15.13
  11   1  -4  106.11   17.06
  10  -1  -4  242.94   19.83
  10   1  -4  270.16   20.57
   9  -1  -4   28.87    8.68
   9   1  -4   25.51    9.78
   8  -1  -4  971.71   32.88
   8   1  -4  929.24   34.12
   7  -1  -4  100.85    9.69
   7   1  -4  103.42   10.13
  -7   1   4   89.31   11.19
   6  -1  -4  386.79   15.25
  -6  -1   4  358.32   18.81
  -6   1   4  366.50   16.78
   6   1  -4  367.78   16.70
   5  -1  -4   44.13    5.59
  -5  -1   4   21.03    6.49
   5   1  -4   40.40    6.70
  -5   1   4   53.10    7.08
   4  -1  -4  385.37   14.12
  -4  -1   4  379.70   17.26
   4   1  -4  400.37   16.27
  -4   1   4  383.25   15.32
  -3  -1   4  448.34   18.42
   3  -1  -4  434.92   15.74
  -3   1   4  437.43   16.42
   3   1  -4  432.00   17.43
   2  -1  -4  318.65   13.76
  -2  -1   4  351.01   16.04
  -2  -1   4  339.61   12.60
   2  -1  -4  352.77   14.11
   2   1  -4  344.03   15.42
  -2   1   4  352.74   15.78
   1  -1  -4  215.06   11.14
   1  -1  -4  236.59   12.71
   1   1  -4  224.68   10.64
   1   1  -4  220.99   12.72
   1   1  -4  232.69   13.36
  -1   1   4  230.86   11.81
  -1   1   4  228.08   12.66
   0  -1  -4 2431.58   67.76
   0  -1  -4 2306.34   65.18
   0  -1   4 2436.29   67.80
   0   1  -4 2394.51   69.63
   0   1   4 2407.38   66.49
   1  -1   4  357.69   18.28
  -1  -1  -4  366.06   18.34
  -1  -1  -4  356.88   16.55
   1   1   4  358.02   17.74
  -1   1  -4  348.40   17.42
  -2  -1  -4  170.01   14.01
   2  -1   4  165.30   13.44
   2   1   4  188.01   14.26
   3  -1   4  565.93   27.26
   3   1   4  570.29   27.05
   4  -1   4   45.09   11.31
   4   1   4   35.47   11.18
   5  -1   4   57.97   13.92
   6  -1   4 1344.39   54.03
   6   1   4 1381.85   55.83
   7  -1   4  127.16   19.97
   7   1   4  153.98   21.79
   8  -1   4  223.43   28.32
   8   1   4  184.94   24.66
   9   1   4  107.41   23.51
  10  -1   4  104.39   27.09
  10   1   4  123.94   28.04
  11  -1   4   -2.10   26.90
  11   1   4    8.89   24.76
  14  -2  -4   -6.56   25.22
  14   2  -4   36.25   22.45
  13  -2  -4   31.29   18.81
  13   2  -4    6.35   18.62
  12  -2  -4   48.07   16.01
  12   2  -4   96.18   18.03
  11  -2  -4  260.34   22.45
  11   2  -4  269.01   23.29
  10  -2  -4  178.68   17.53
  10   2  -4  182.71   18.91
   9  -2  -4    5.57    7.49
   9   2  -4   22.69    8.70
   8  -2  -4   25.42    7.12
  -8   2   4   29.42    9.28
   8   2  -4   13.52    7.22
   7  -2  -4   57.19    7.52
   7   2  -4   36.74    7.40
   6  -2  -4   69.94    7.49
   6   2  -4   66.17    9.30
  -6   2   4   65.05    7.48
  -5  -2   4   98.58   11.14
   5  -2  -4   94.83    6.14
   5   2  -4  110.00    9.79
  -5   2   4   89.55    7.62
  -4  -2   4   42.80    8.12
   4  -2  -4   41.38    4.52
  -4   2   4   36.65    5.00
   4   2  -4   36.71    6.64
   3  -2  -4   24.75    4.05
   3  -2  -4   41.74    4.52
   3   2  -4   15.79    4.97
   2  -2  -4  304.92   12.17
  -2  -2   4  312.19   15.67
  -2   2   4  312.44   12.51
  -2   2   4  313.08   16.09
   2   2  -4  286.97   14.81
   1  -2  -4   97.33   11.12
   1  -2  -4   81.42    7.09
   1   2  -4   97.42    6.29
  -1   2   4   85.03    7.70
   1   2  -4   86.88    9.93
  -1   2   4   94.76   10.53
   1   2  -4   99.50   15.79
   0  -2  -4   64.83   11.37
   0  -2  -4   71.82    7.79
   0   2   4   52.73    7.46
   0   2  -4   67.08    9.31
   0   2   4   62.11    9.36
   1  -2   4   73.93   10.36
  -1  -2  -4   58.87    8.02
  -1  -2  -4   63.41   11.27
   1   2   4   64.61    9.25
  -1   2  -4   46.74    7.80
   2  -2   4  447.42   22.62
   2   2   4  449.48   21.98
   3  -2   4 1209.44   44.17
   3   2   4 1248.11   45.02
   4  -2   4  398.11   23.77
   4   2   4  400.40   24.58
   5  -2   4   56.66   13.68
   5   2   4   54.96   13.34
   6  -2   4   63.56   15.06
   6   2   4   16.18   12.91
   7  -2   4  385.58   30.74
   7   2   4  436.99   32.17
   8  -2   4  382.49   32.91
   8   2   4  390.75   32.52
   9   2   4  157.07   27.46
  10  -2   4    2.59   21.77
  10   2   4   53.78   24.08
  11  -2   4   33.11   26.20
  11   2   4   24.71   27.13
  14  -3  -4  344.38   34.61
  14   3  -4  267.39   32.43
  13  -3  -4  141.28   23.70
  13   3  -4  182.23   25.58
  12  -3  -4  222.28   23.02
  12   3  -4  190.55   25.98
  11  -3  -4   26.89   14.50
  11   3  -4   48.86   14.51
  10  -3  -4   42.55   11.90
  10   3  -4   21.26   11.65
   9  -3  -4  150.63   14.07
   9   3  -4  133.97   15.88
   8  -3  -4 1265.78   39.25
  -8   3   4 1182.31   40.63
   8   3  -4 1330.08   44.42
   7  -3  -4   10.28    5.08
  -7   3   4    8.77    6.00
   7   3  -4   14.35    6.45
   6  -3  -4  512.56   17.13
   6   3  -4  550.45   23.24
  -6   3   4  498.92   17.77
   5  -3  -4  730.48   20.59
  -5   3   4  727.98   21.72
   5   3  -4  757.79   28.11
   4  -3  -4   21.57    3.29
  -4  -3   4    9.97    6.18
   4  -3  -4   18.35    2.51
   4   3  -4   20.44    5.81
   3  -3  -4  690.34   19.72
   3  -3  -4  698.38   19.75
  -3  -3   4  706.07   27.42
   3   3  -4  704.94   26.11
   2  -3  -4 1166.01   32.30
  -2  -3   4 1167.17   39.11
  -2   3   4 1222.57   40.88
   2   3  -4 1173.31   38.35
  -2   3   4 1202.87   33.45
   1  -3  -4    9.98    5.62
   1  -3  -4    8.21    3.46
  -1   3   4   -0.16    5.18
   1   3  -4    4.34    4.77
  -1   3   4    4.09    3.60
   0  -3  -4 3543.99  100.11
   0  -3  -4 3533.59   93.13
   0   3  -4 3603.41   98.70
   0   3  -4 3609.63   98.55
   0   3   4 3742.76  100.66
   0   3   4 3663.67   95.40
   1  -3   4 1642.31   52.16
  -1  -3  -4 1598.67   47.79
  -1  -3  -4 1701.54   58.32
   1   3   4 1628.53   50.47
  -1   3  -4 1658.08   51.67
   2  -3   4    8.13    6.73
   2   3   4   13.23    6.93
   3  -3   4   56.09   10.75
   3   3   4   39.69    9.77
   4  -3   4   10.05    8.64
   4   3   4    1.76    7.55
   5  -3   4  251.96   20.99
   5   3   4  207.49   20.50
   6  -3   4 1322.90   53.77
   6   3   4 1363.33   55.17
   7  -3   4   94.08   19.56
   7   3   4   46.76   16.19
   8  -3   4  291.08   31.24
   8   3   4  213.79   28.12
   9  -3   4  650.31   67.98
   9   3   4  434.17   39.28
  10  -3   4   12.85   23.24
  10   3   4   28.53   24.10
  13  -4  -4  459.06   34.56
  13   4  -4  410.15   35.91
  12  -4  -4   43.57   16.48
  12   4  -4   48.51   17.34
  11  -4  -4  482.85   27.76
  11   4  -4  444.57   30.11
  10  -4  -4   31.47   10.94
  10   4  -4   10.31   11.05
   9  -4  -4  200.36   15.39
   9   4  -4  168.30   17.54
  -9   4   4  190.09   17.67
   8  -4  -4   25.10    7.17
   8   4  -4   33.18    9.76
  -8   4   4   13.29    7.99
   7  -4  -4 1027.85   29.99
   7   4  -4  950.24   39.57
  -7   4   4 1011.99   30.12
  -6   4   4   67.44    6.28
   6   4  -4   65.24   10.08
   5   4  -4  545.82   24.09
   4   4  -4   -4.90    4.55
   3   4  -4 1215.83   39.88
  -2  -4   4  146.19   14.88
   2  -4  -4  144.55    6.80
  -2   4   4  129.35    7.98
  -2   4   4  136.94   12.93
   2   4  -4  143.92   11.89
  -1  -4   4 2124.11   62.47
   1  -4  -4 1959.15   62.50
   1  -4  -4 2028.11   54.03
  -1   4   4 2016.92   55.83
   1   4  -4 2040.59   61.17
  -1   4   4 2139.69   64.52
   0  -4  -4  345.28   14.44
   0   4  -4  333.00   19.48
   0   4   4  313.31   19.77
   0   4  -4  327.04   18.37
   0   4   4  334.01   16.10
  -1  -4  -4 1665.48   48.43
  -1   4  -4 1629.84   53.58
   1   4   4 1707.54   51.74
   2  -4   4  100.86   13.62
   2   4   4   98.63   12.86
   3  -4   4  801.29   34.12
   3   4   4  771.07   33.71
   4  -4   4  174.53   19.10
   5  -4   4  767.39   36.91
   5   4   4  781.23   38.09
   6  -4   4   11.45   12.25
   6   4   4    9.92   12.94
   7  -4   4  113.49   20.44
   7   4   4  149.44   23.21
   8  -4   4  177.83   25.21
   9   4   4  200.84   29.70
  10  -4   4  116.90   27.89
  10   4   4   25.51   25.17
  13  -5  -4   -5.46   20.11
  13   5  -4   35.31   19.56
  12  -5  -4  234.75   23.94
  12   5  -4  186.74   25.32
  11  -5  -4   20.23   13.20
  11   5  -4   -5.00   16.89
  10  -5  -4 1060.83   38.21
 -10   5   4  956.21   41.18
  10   5  -4 1134.50   44.97
   9  -5  -4  383.92   19.61
   9   5  -4  354.66   23.49
   8  -5  -4   22.60    7.00
  -8   5   4   22.13    7.03
   8   5  -4    9.92    8.53
   7   5  -4   19.03    8.11
   6   5  -4   93.15   12.88
  -5  -5   4 1275.42   38.78
   5   5  -4 1291.04   44.11
  -4  -5   4 2030.27   52.88
   4   5  -4 1938.12   60.00
   3   5  -4 1364.05   44.76
   2  -5  -4  409.56   13.07
  -2   5   4  401.47   22.52
   2   5  -4  363.87   19.49
  -2   5   4  387.87   14.34
   1  -5  -4   46.82    5.87
  -1   5   4   40.43    9.67
   1   5  -4   34.92    8.54
  -1   5   4   55.39    6.93
   0   5   4   82.62   13.63
   0   5  -4   82.40   11.09
   0   5   4  104.33   10.12
  -1  -5  -4  520.66   21.02
   1   5   4  507.15   23.41
  -1   5  -4  510.90   24.95
   2   5   4 1490.47   50.60
  -2   5  -4 1459.58   50.78
   3  -5   4  354.70   22.79
   3   5   4  307.36   22.42
   4  -5   4  810.59   36.57
   4   5   4  779.56   37.21
   5  -5   4  795.30   37.37
   5   5   4  714.26   37.68
   6  -5   4  104.70   18.21
   6   5   4  107.61   19.36
   7  -5   4   82.99   18.31
   7   5   4   72.23   18.65
   8  -5   4   41.63   19.15
   8   5   4   42.81   18.02
   9   5   4   61.11   24.48
  10  -5   4  400.50   41.16
  10   5   4  383.21   41.44
  13   6  -4  -18.97   20.78
  12  -6  -4   67.59   17.29
  12   6  -4   41.16   19.05
  11  -6  -4  405.38   24.91
  11   6  -4  386.44   30.56
  10  -6  -4  476.24   23.09
  10   6  -4  414.06   29.42
 -10   6   4  422.88   24.13
   9  -6  -4  141.87   18.25
  -9   6   4  116.18   11.20
   9   6  -4  119.37   16.34
   8   6  -4    5.40    9.21
   7   6  -4   93.66   14.31
   6   6  -4  175.52   15.69
  -5  -6   4  279.33   15.60
   5   6  -4  317.45   19.83
   4   6  -4  104.36   12.90
  -3   6   4  496.54   27.69
   3   6  -4  478.33   23.18
   2  -6  -4  624.82   19.54
  -2   6   4  642.32   31.41
  -2   6   4  627.11   20.49
   2   6  -4  625.30   27.21
   1  -6  -4   50.17    6.21
  -1   6   4   45.85   12.46
   1   6  -4   42.50    9.28
   0  -6  -4   17.97    5.28
   0   6  -4   32.29    9.33
   0   6   4   27.73    7.00
   0   6   4   11.09    9.99
   1   6   4  224.86   16.79
  -1   6  -4  210.41   17.08
   1   6   4  199.16   18.38
   2   6   4  962.85   38.81
  -2   6  -4  960.65   38.67
  -3   6  -4 1245.95   46.74
   3   6   4 1182.63   47.22
   4   6   4  270.72   25.07
   5  -6   4   14.06   12.81
   5   6   4   18.73   13.59
   6  -6   4   22.77   14.07
   6   6   4   36.18   15.69
   7  -6   4  347.14   31.14
   7   6   4  349.14   32.74
   8  -6   4  239.63   29.05
   8   6   4  217.17   30.21
   9  -6   4  219.16   32.48
   9   6   4  122.42   26.12
  10  -6   4  105.48   28.99
  10   6   4   54.15   25.76
  12   7  -4  198.17   27.51
  11  -7  -4   83.60   13.99
  11   7  -4   73.84   19.28
  10   7  -4   66.67   17.06
   9   7  -4   17.86   12.38
   8   7  -4  171.19   20.39
   7   7  -4   20.43    9.15
  -6  -7   4  363.34   21.64
   6   7  -4  368.42   22.53
  -5  -7   4  115.58   11.87
   5   7  -4  106.67   14.65
   3   7  -4   87.60   12.39
  -3   7   4   77.23   14.86
   2  -7  -4  625.53   20.36
   2   7  -4  638.70   28.38
   2   7  -4  647.36   21.93
  -2   7   4  612.58   31.83
  -2   7   4  634.07   21.47
   1  -7  -4  166.67   11.51
   1   7  -4  184.63   15.80
  -1   7   4  188.03   13.26
  -1   7   4  176.57   18.04
   1   7  -4  190.40   11.93
   0  -7  -4  191.35   12.97
   0   7   4  200.01   20.14
   0   7  -4  187.45   16.53
   0   7   4  234.36   16.22
   1   7   4    6.26    9.04
  -1   7  -4   -8.54    7.86
   2   7   4  281.29   22.18
  -2   7  -4  304.84   21.81
  -3   7  -4    8.29   10.39
   3   7   4    2.40   10.86
   4   7   4  589.50   34.23
  -4   7  -4  620.65   32.46
   5   7   4  302.53   30.00
  -5   7  -4  251.40   24.79
   6   7   4   16.98   15.82
   7  -7   4   62.25   18.97
   7   7   4  -35.05   19.75
   8  -7   4   34.13   21.28
   8   7   4   55.35   21.88
   9  -7   4   18.13   22.69
   9   7   4   13.85   21.99
  12   8  -4   27.10   20.48
  11   8  -4  806.48   45.59
  10   8  -4   20.89   15.35
   9   8  -4  267.98   28.09
   8   8  -4  341.30   25.34
   7   8  -4   47.99   11.80
  -6  -8   4  652.28   29.92
   6   8  -4  725.22   33.08
   5   8  -4 2098.52   67.81
   4   8  -4    3.48    8.30
   3   8  -4 2583.82   77.07
  -3   8   4 2471.96   83.41
   2  -8  -4 1575.38   44.49
   2   8  -4 1674.30   54.99
  -2   8   4 1566.06   60.34
  -2   8   4 1624.96   46.15
   2   8  -4 1590.66   46.89
   1  -8  -4   14.83    8.17
  -1   8   4   17.80    7.78
   1   8  -4   13.02    7.59
  -1   8   4   11.62   11.15
   1   8  -4   21.04    8.74
   0  -8  -4  156.47   15.27
   0   8   4  150.03   15.62
   0   8   4  135.43   19.71
   0   8  -4  128.57   15.76
   1   8   4  411.26   24.86
  -1   8  -4  385.80   24.26
   1   8   4  402.72   28.15
  -2   8  -4   20.11   10.68
   2   8   4   30.95   12.58
   3   8   4 1519.25   58.04
  -3   8  -4 1533.33   55.75
  -4   8  -4  373.91   27.20
   4   8   4  412.86   30.99
  -5   8  -4  197.42   22.46
   5   8   4  167.76   23.72
  -6   8  -4  222.51   25.64
   6   8   4  240.29   28.53
   7   8   4   57.64   22.41
  -7   8  -4   73.53   21.97
  -8   8  -4   27.86   24.31
   8   8   4   -2.07   21.63
  -9   8  -4  306.85   38.64
   9   8   4  210.86   32.68
  11   9  -4   17.17   19.10
  10   9  -4  253.85   28.43
   9   9  -4  110.86   18.39
   8   9  -4   84.11   15.92
   7   9  -4   37.38   12.65
  -6  -9   4  286.65   23.35
   6   9  -4  268.62   21.97
   5   9  -4   76.39   14.38
   4   9  -4  927.68   39.33
  -4   9   4  854.79   44.12
   3   9  -4  213.58   19.70
  -3   9   4  197.15   23.85
   2  -9  -4  600.22   22.32
   2   9  -4  559.57   29.09
   2   9  -4  591.27   24.68
  -2   9   4  550.20   34.00
   1  -9  -4  502.43   22.84
  -1   9   4  576.90   26.14
  -1   9   4  542.66   33.93
   1   9  -4  606.61   29.41
   1   9  -4  609.20   25.46
   0   9   4   37.75   14.37
   0   9  -4   33.95    9.98
   0   9  -4   54.83   11.53
   0   9   4   30.15   12.19
   1   9   4   85.70   15.15
  -1   9  -4   76.21   14.09
   1   9   4  101.05   19.86
  -2   9  -4  322.99   24.01
   2   9   4  344.62   31.27
  -3   9  -4   -8.21   10.98
   3   9   4    3.97   13.69
  -4   9  -4  830.92   40.91
   4   9   4  865.17   43.98
   5   9   4  359.61   32.26
  -5   9  -4  312.90   29.78
   6   9   4   14.58   35.01
  -6   9  -4   30.93   18.32
   7   9   4   12.36   20.39
  -7   9  -4    0.46   21.09
   8   9   4  128.53   28.18
  -8   9  -4  138.00   29.66
  11  10  -4   14.08   21.27
  10  10  -4   40.81   18.48
   9  10  -4    1.25   14.11
   8  10  -4   -2.56   12.20
   7  10  -4  158.44   20.22
   6  10  -4   94.94   16.94
   5  10  -4   12.34   11.94
  -4  10   4  -10.05   13.48
   4  10  -4  -10.38   10.24
   3  10  -4    6.56    9.98
  -3  10   4   12.19   14.01
   2 -10  -4   42.12    9.89
   2  10  -4   67.50   13.66
   2  10  -4   85.73   12.62
  -2  10   4   74.23   11.87
  -2  10   4   81.33   19.49
   1 -10  -4  281.93   18.10
  -1  10   4  199.09   19.66
  -1  10   4  266.33   29.31
   1  10  -4  220.02   18.66
   1  10  -4  206.62   20.35
   0  10  -4   45.94   12.81
   0  10   4   41.69   13.55
   0  10   4   64.58   17.75
   0  10  -4   36.27   11.99
   1  10   4   64.39   18.22
   1  10   4   61.89   16.31
  -1  10  -4   67.34   14.12
  -2  10  -4   47.49   14.14
   2  10   4   44.36   15.97
  -3  10  -4   67.96   16.22
   3  10   4   77.73   18.64
   4  10   4   40.43   18.67
  -4  10  -4   36.88   15.83
   5  10   4   64.70   21.45
  -5  10  -4   74.22   19.72
  -6  10  -4   99.87   23.90
   6  10   4   69.76   24.95
   7  10   4   85.68   26.85
  -7  10  -4   62.66   25.45
  10  11  -4  225.34   29.94
   9  11  -4  201.91   25.59
   8  11  -4   11.45   14.79
   7  11  -4   17.79   13.87
   6  11  -4   67.87   15.92
   5  11  -4   71.42   16.27
  -5  11   4   47.64   21.15
   4  11  -4  920.19   41.12
  -4  11   4  832.85   48.50
  -3  11   4  161.70   26.23
   3  11  -4  144.75   19.07
   2 -11  -4  121.30   14.65
  -2  11   4  120.61   23.27
  -2  11   4  124.08   15.13
   2  11  -4  143.17   17.00
   2  11  -4  184.30   20.96
  -1  11   4  278.46   30.80
   1  11  -4  252.38   22.33
  -1  11   4  302.47   22.79
   1  11  -4  292.77   24.41
   0  11   4  158.01   20.78
   0  11   4  110.88   21.88
   0  11  -4  154.60   19.19
   0  11  -4  161.84   19.59
  -1  11  -4  246.56   23.35
   1  11   4  253.18   26.12
   1  11   4  299.67   29.15
  -1  11  -4  252.31   23.79
  -2  11  -4  428.13   29.84
   2  11   4  374.58   31.54
   3  11   4   -0.66   17.43
  -3  11  -4   16.34   15.08
  -4  11  -4  571.37   36.31
   4  11   4  571.79   42.10
  -5  11  -4  433.42   37.10
   5  11   4  468.86   40.30
   6  11   4   79.58   26.54
  -6  11  -4   99.33   24.97
  -7  11  -4   19.29   26.73
   7  11   4  -26.61   24.96
   9  12  -4  362.36   35.45
   8  12  -4  116.74   22.50
   7  12  -4   -4.40   14.74
  -6  12   4   71.62   24.11
   6  12  -4  128.95   20.99
  -5  12   4  555.73   42.91
  -4  12   4   -3.00   25.40
   4  12  -4   14.74   14.44
  -3  12   4  678.17   45.42
   3  12  -4  614.88   36.15
   2  12  -4  203.36   23.37
  -2  12   4  236.28   32.03
   2  12  -4  243.07   21.88
  -2  12   4  232.95   21.51
   1  12  -4   38.15   16.20
  -1  12   4   22.49   14.67
  -1  12   4    6.94   20.15
   1  12  -4   39.06   13.54
   0  12  -4    5.04   12.81
   0  12   4   24.34   15.72
   0  12  -4   28.13   16.66
   0  12   4   28.27   19.89
   1  12   4  480.52   38.22
  -1  12  -4  421.53   29.67
   1  12   4  415.71   33.36
   2  12   4   75.83   21.02
  -2  12  -4   55.83   16.20
   3  12   4  362.96   34.57
  -3  12  -4  272.37   26.80
   4  12   4   85.71   24.58
  -4  12  -4  111.31   22.48
   5  12   4  130.55   29.01
  -5  12  -4  139.43   24.60
  -6  12  -4   15.05   24.43
   6  12   4    8.35   25.94
   7  13  -4   16.61   17.09
  -7  13   4   22.39   27.97
  -6  13   4  411.99   44.16
   6  13  -4  384.85   32.61
  -5  13   4  352.86   40.18
   5  13  -4  355.92   31.47
   4  13  -4   26.55   15.87
  -4  13   4   72.15   25.87
   3  13  -4  281.56   27.60
  -3  13   4  271.04   35.99
  -2  13   4  458.15   28.01
  -2  13   4  460.23   41.14
   2  13  -4  577.92   35.10
  -1  13   4    7.38   21.75
   1  13  -4   17.29   18.81
   1  13  -4  -16.76   14.17
  -1  13   4   -5.12   16.83
   0  13   4 1151.16   59.17
   0  13  -4 1030.56   45.94
   0  13   4  846.37   44.32
   1  13   4  158.87   25.61
  -1  13  -4  174.40   26.27
  -1  13  -4  236.06   25.07
  -2  13  -4  114.10   21.27
   2  13   4   37.96   23.74
  -2  13  -4   42.00   21.77
  -3  13  -4    1.67   18.82
   3  13   4   14.91   22.56
   4  13   4   86.34   27.20
  -4  13  -4   67.73   22.72
  -6  14   4  107.17   36.06
   6  14  -4  161.20   25.47
   5  14  -4   15.41   17.74
  -5  14   4    9.39   27.55
  -4  14   4   62.24   29.38
   4  14  -4   15.71   17.47
  -3  14   4   91.94   30.18
   3  14  -4   38.54   19.39
   2  14  -4  218.50   26.22
  -2  14   4  218.95   36.93
  -2  14   4  211.35   27.82
  -1  14   4  206.55   23.87
   1  14  -4  193.63   30.72
  -1  14   4  195.66   33.32
   1  14  -4  198.16   33.80
   0  14   4   11.40   20.77
   0  14   4   21.64   27.22
   0  14  -4  -14.82   23.26
   0  14  -4    2.94   17.66
  -1  14  -4  271.44   28.27
  -1  14  -4  346.57   34.32
   1  14   4  325.25   32.95
   2  14   4  430.18   41.42
  -2  14  -4  386.18   33.56
  -2  14  -4  329.75   35.69
  -3  14  -4  154.82   25.69
  -3  14  -4  117.57   29.92
   3  14   4  128.79   29.15
  -2  15   4   61.69   32.34
   2  15  -4  -26.33   18.29
  -1  15   4  -46.95   30.47
  14   0  -5  -45.29   19.88
  13   0  -5   13.72   16.77
  12   0  -5    9.39   13.18
  11   0  -5    2.13   11.14
  10   0  -5    8.46    9.21
   9   0  -5   -7.02    6.61
   8   0  -5   -0.57    5.07
   7   0  -5    2.71    4.82
  -7   0   5   10.05    8.26
  -6   0   5   -9.20    5.74
   6   0  -5   -3.73    4.02
   5   0  -5   -3.28    3.58
   4   0  -5   -2.39    3.42
  -4   0   5   -2.12    5.04
  -3   0   5    3.41    3.91
  -3   0   5   -0.96    4.88
   3   0  -5    0.70    3.80
   2   0  -5    2.52    4.46
  -2   0   5    3.91    4.19
   2   0  -5    1.57    4.06
   1   0  -5    0.42    5.11
   1   0  -5    2.67    4.80
  -1   0   5   -0.59    3.81
   0   0  -5    5.57    5.43
   0   0   5   -1.02    4.82
   0   0  -5    2.90    6.04
   1   0   5    1.08    5.60
   2   0   5   10.22    6.73
   3   0   5    3.62    7.15
   4   0   5   -4.22    8.14
   5   0   5    9.08   11.17
   6   0   5   -4.12   11.25
   7   0   5    1.47   15.24
   9   0   5  -22.74   19.90
  10   0   5  -14.84   24.69
  14  -1  -5  103.35   25.59
  14   1  -5   75.50   23.33
  13  -1  -5  308.83   30.49
  13   1  -5  418.26   32.10
  12  -1  -5  150.09   19.21
  12   1  -5  218.97   23.47
  11  -1  -5  168.93   18.52
  11   1  -5  157.97   18.68
  10  -1  -5  285.41   19.58
  10   1  -5  271.15   20.01
   9  -1  -5   27.07    8.53
   9   1  -5   41.30    9.27
   8  -1  -5  163.17   12.45
   8   1  -5  173.30   13.52
   7  -1  -5 1635.20   46.67
  -7   1   5 1611.69   49.35
   7   1  -5 1612.41   48.96
   6  -1  -5  854.03   27.10
  -6  -1   5  805.90   31.46
  -6   1   5  854.02   29.47
   6   1  -5  829.46   29.61
   5  -1  -5 1514.88   42.63
  -5  -1   5 1492.41   46.72
  -5   1   5 1482.48   44.09
   5   1  -5 1487.14   44.71
   4  -1  -5 1535.72   43.35
  -4  -1   5 1450.66   47.20
  -4   1   5 1570.16   45.03
   4   1  -5 1589.64   46.01
   3  -1  -5 1107.03   34.27
   3  -1  -5 1090.90   33.68
  -3  -1   5 1134.02   32.80
  -3  -1   5 1061.33   39.24
   3   1  -5 1058.30   35.38
  -3   1   5 1117.27   36.63
   2  -1  -5  498.15   20.13
  -2  -1   5  483.38   17.60
   2  -1  -5  503.27   19.73
   2   1  -5  489.07   21.13
  -2   1   5  451.32   20.48
   2   1  -5  473.21   20.81
   1  -1  -5 1464.07   44.53
   1  -1  -5 1449.29   46.22
  -1   1   5 1440.21   45.32
   1   1  -5 1524.30   47.68
   1   1  -5 1530.30   43.81
  -1   1   5 1455.68   45.98
   1   1  -5 1484.67   46.79
   0   1   5  143.93   11.92
   1  -1   5 3367.65   94.65
  -1  -1  -5 3330.79   94.78
   1   1   5 3306.37   93.40
   2  -1   5 2350.68   71.92
   2   1   5 2310.07   71.51
   3  -1   5  251.70   19.59
   3   1   5  211.18   18.59
   4  -1   5  579.45   31.48
   4   1   5  600.50   31.88
   5  -1   5   47.22   13.97
   5   1   5   40.65   14.09
   6  -1   5   89.29   17.98
   6   1   5  119.04   19.91
   7  -1   5  250.67   27.87
   7   1   5  247.20   28.59
   8  -1   5  164.28   28.82
   8   1   5  176.13   33.03
   9  -1   5  222.31   32.14
   9   1   5  236.21   31.79
  10  -1   5  522.24   49.00
  10   1   5  597.31   51.19
  14  -2  -5  497.14   38.27
  14   2  -5  469.17   38.40
  13  -2  -5  159.64   23.21
  13   2  -5  190.61   24.99
  12  -2  -5  356.56   26.59
  12   2  -5  320.57   27.41
  11   2  -5  272.14   22.94
  10  -2  -5  209.91   17.21
  10   2  -5  196.70   18.78
   9  -2  -5   73.51   10.40
   9   2  -5   65.78   11.37
   8  -2  -5  762.82   26.17
  -8   2   5  681.35   27.91
   8   2  -5  729.71   28.89
   6  -2  -5 1886.88   55.43
  -6   2   5 1730.15   49.90
   6   2  -5 1714.62   53.37
   5  -2  -5  627.74   20.14
   5   2  -5  616.86   24.46
  -5   2   5  632.74   21.99
   4  -2  -5  420.00   16.10
  -4  -2   5  381.21   19.48
   4   2  -5  379.77   18.06
   3  -2  -5 2411.70   63.50
  -3  -2   5 2445.37   60.70
   3  -2  -5 2321.05   63.32
  -3  -2   5 2329.50   68.65
   3   2  -5 2379.88   67.79
  -3   2   5 2365.21   69.53
   2  -2  -5   16.07    5.43
  -2   2   5   26.22    6.02
  -2   2   5   11.07    5.99
   2   2  -5   17.67    6.57
   0  -2   5 2067.60   64.53
   0  -2  -5 2182.29   66.19
   0  -2  -5 2183.79   61.18
   0   2  -5 2234.37   68.14
   0   2   5 2119.31   62.95
   1  -2   5  104.50   13.17
   1   2   5  136.79   12.78
   2  -2   5 1835.82   60.21
   2   2   5 1797.76   59.11
   3  -2   5 3523.32  103.56
   3   2   5 3556.19  103.87
   4  -2   5   96.67   15.85
   4   2   5   78.69   14.95
   5  -2   5  117.79   17.85
   5   2   5  144.81   19.53
   6  -2   5  342.00   27.44
   6   2   5  330.73   29.04
   7  -2   5  264.01   29.58
   7   2   5  258.27   30.99
   8  -2   5  391.59   35.34
   8   2   5  387.69   36.74
   9  -2   5  715.86   48.73
   9   2   5  716.83   51.78
  10  -2   5   10.61   24.18
  10   2   5   31.86   25.99
  14  -3  -5   47.09   23.04
  14   3  -5   90.09   22.57
  13  -3  -5   23.20   16.89
  13   3  -5   -1.01   15.84
  12  -3  -5    1.75   13.96
  12   3  -5   12.59   14.21
  11  -3  -5  497.50   26.89
  11   3  -5  496.99   29.75
  10  -3  -5  167.14   16.04
  10   3  -5  181.68   19.42
   9   3  -5  100.67   13.60
  -9   3   5   72.36   12.27
   8  -3  -5  176.06   11.98
   8   3  -5  195.76   16.30
   7  -3  -5  933.33   29.43
  -7   3   5  935.26   30.03
   7   3  -5  939.78   34.56
   6  -3  -5   75.53    5.96
   6   3  -5   80.92   11.19
  -6   3   5   70.18    7.64
   5  -3  -5  772.94   21.85
   5   3  -5  737.83   28.83
   4  -3  -5  455.07   15.30
   4  -3  -5  493.16   16.30
   4   3  -5  492.89   21.86
   3  -3  -5  689.62   22.79
   3  -3  -5  763.96   22.85
   3   3  -5  694.02   27.91
  -3   3   5  736.19   30.65
  -2  -3   5   35.43    8.88
   2  -3  -5   41.17    5.90
   2   3  -5   32.26    7.38
  -2   3   5   44.86    9.45
  -2   3   5   41.18    6.82
   1  -3  -5  633.35   28.56
   1  -3  -5  664.30   23.41
   1   3  -5  688.91   28.52
  -1   3   5  701.15   29.56
  -1   3   5  678.85   25.09
   0  -3  -5 2204.82   61.41
   0   3  -5 2183.57   67.11
   0   3   5 2174.44   63.57
   0   3   5 2181.80   67.34
   1  -3   5  134.20   15.50
   1   3   5  154.36   13.50
   2  -3   5   80.24   12.96
   2   3   5   80.49   12.84
   3  -3   5  502.70   28.05
   3   3   5  490.55   28.01
   4  -3   5  196.61   19.18
   4   3   5  204.73   22.42
   5  -3   5 1088.96   47.42
   5   3   5 1046.53   48.24
   6  -3   5  505.51   34.35
   6   3   5  559.68   36.39
   7  -3   5  157.91   24.92
   7   3   5  144.88   24.65
   8  -3   5   41.26   20.22
   8   3   5   38.02   20.33
   9  -3   5   27.00   23.04
   9   3   5   36.60   23.31
  10  -3   5   48.36   26.55
  10   3   5   50.43   27.51
  14  -4  -5    2.56   22.75
  14   4  -5  -22.08   20.01
  13  -4  -5   96.45   20.46
  13   4  -5  119.93   22.77
  12  -4  -5   51.53   15.51
  12   4  -5   85.33   19.06
  11  -4  -5  348.47   23.31
  11   4  -5  318.97   26.43
  10  -4  -5  253.93   17.63
 -10   4   5  256.07   24.97
  10   4  -5  261.16   21.30
   9  -4  -5   53.04    8.92
   9   4  -5   42.27   10.79
  -9   4   5   32.48   14.36
   8  -4  -5   70.47   10.39
  -8   4   5   58.01    8.40
   8   4  -5   71.11   11.36
   7  -4  -5  437.51   15.42
  -7   4   5  451.25   16.57
   6   4  -5 1170.39   41.43
   5   4  -5 1576.04   50.62
   4   4  -5  694.36   28.34
   3  -4  -5  240.40   11.04
   3  -4  -5  270.52   10.24
  -3   4   5  261.11   18.70
   3   4  -5  261.84   16.10
   2  -4  -5  918.68   27.72
  -2   4   5  897.59   29.31
  -2   4   5  964.88   38.34
   2   4  -5  967.92   35.35
   1  -4  -5 1298.65   38.43
   1   4  -5 1294.44   45.30
  -1   4   5 1296.38   40.46
  -1   4   5 1366.22   48.41
   0  -4  -5 1070.98   34.31
   0   4   5 1042.83   41.73
   0   4  -5 1134.16   40.97
   0   4   5 1092.86   37.19
  -1   4  -5  376.92   22.11
   1   4   5  367.61   20.84
   2  -4   5   75.02   12.76
   2   4   5   95.60   14.15
   3  -4   5  237.22   19.70
   3   4   5  239.82   21.15
   4  -4   5  217.92   20.88
   4   4   5  194.63   22.17
   5  -4   5  156.46   21.19
   5   4   5  182.15   23.33
   6  -4   5  124.90   21.09
   6   4   5  164.27   23.34
   7  -4   5  232.57   28.54
   7   4   5  230.00   29.94
   8  -4   5  147.22   34.97
   8   4   5  163.58   27.58
   9  -4   5   21.23   22.47
   9   4   5   33.34   24.03
  10  -4   5   21.65   27.58
  10   4   5   27.94   27.07
  13   5  -5  362.97   34.68
  12  -5  -5  144.19   19.01
  12   5  -5  174.64   23.01
  11  -5  -5   87.51   14.44
  11   5  -5   44.60   14.67
  10  -5  -5   17.48    9.75
  10   5  -5   15.24   11.22
 -10   5   5   -6.96   10.36
   9  -5  -5   71.53   12.72
   9   5  -5   89.94   14.91
  -9   5   5   55.13    9.23
   8   5  -5   14.41    9.45
   7   5  -5  352.13   21.23
  -5  -5   5  580.27   19.42
   5   5  -5  610.24   27.21
   4   5  -5  553.36   25.45
   3  -5  -5   47.34    4.64
  -3   5   5   55.36   12.19
   3   5  -5   54.48   11.00
   2  -5  -5  306.87   12.32
   2   5  -5  302.49   18.90
  -2   5   5  324.95   14.41
  -2   5   5  296.52   21.15
   1  -5  -5   66.36    7.42
  -1   5   5   66.99    9.00
   1   5  -5   68.93   12.32
  -1   5   5   58.81   12.73
   0  -5  -5  103.47    9.86
   0   5  -5   78.23   12.49
   0   5   5   72.50   13.34
   0   5   5   99.13   11.75
   1   5   5 1060.97   39.68
  -1   5  -5 1065.40   41.50
   2   5   5 1079.70   42.20
  -2   5  -5 1024.77   41.99
   3  -5   5   42.85   13.87
   4  -5   5  273.63   23.59
   4   5   5  254.61   25.98
   5  -5   5  105.95   18.51
   5   5   5  115.87   20.02
   6  -5   5   28.57   14.92
   6   5   5   21.09   16.36
   7  -5   5  463.19   36.72
   8   5   5  145.83   28.70
   9  -5   5   48.31   25.30
   9   5   5   66.75   25.39
  13   6  -5  -13.67   19.30
  12  -6  -5  255.78   23.19
  12   6  -5  271.29   28.12
  11  -6  -5   31.61   11.89
  11   6  -5    5.63   13.69
  10  -6  -5  657.62   24.89
  10   6  -5  671.63   35.16
   9   6  -5  473.92   27.84
   8   6  -5  493.58   26.99
   7   6  -5  249.78   19.31
  -6  -6   5  207.89   14.45
   6   6  -5  215.18   18.48
  -5  -6   5   55.65    6.64
   5   6  -5   44.39   11.02
   4   6  -5  803.17   33.08
   3   6  -5  383.51   21.48
  -3   6   5  342.21   23.61
   2  -6  -5 1812.48   48.94
  -2   6   5 1849.50   51.41
  -2   6   5 1828.96   65.31
   2   6  -5 1900.18   60.20
   1  -6  -5 1461.94   45.09
  -1   6   5 1479.61   45.41
  -1   6   5 1419.43   54.16
   1   6  -5 1539.53   51.64
   0  -6  -5  125.76   11.30
   0   6   5  164.62   14.49
   0   6   5  109.62   16.50
   0   6  -5  133.60   16.21
  -1   6  -5  477.25   26.38
   1   6   5  443.77   24.99
   2   6   5   66.36   13.99
  -2   6  -5   71.72   13.78
   3   6   5    7.28   11.55
  -3   6  -5   27.26   11.69
   4   6   5  785.41   41.29
   5  -6   5  930.20   44.91
   5   6   5  927.48   47.92
   6  -6   5  304.49   29.34
   6   6   5  287.13   31.01
   7  -6   5  202.27   28.40
   7   6   5  265.04   30.50
   8  -6   5   40.61   20.86
   8   6   5   12.11   23.10
   9  -6   5   44.56   26.69
   9   6   5   65.70   27.86
  13   7  -5    3.93   19.97
  12   7  -5   59.54   18.50
  11   7  -5  563.79   36.61
  10   7  -5   23.44   17.32
   9   7  -5  699.83   35.08
   8   7  -5 1587.51   56.66
  -7  -7   5   92.88   14.06
   7   7  -5   58.99   12.57
  -6  -7   5  115.93   12.15
   6   7  -5   77.32   12.96
   5   7  -5    3.31    8.11
  -4   7   5  170.58   21.13
   4   7  -5  187.11   17.25
  -3   7   5 2298.24   77.69
   2  -7  -5  617.08   21.08
  -2   7   5  616.55   33.65
   2   7  -5  594.46   29.02
  -2   7   5  649.69   23.09
   1  -7  -5  504.64   20.09
  -1   7   5  495.27   30.28
   1   7  -5  547.64   28.11
  -1   7   5  572.57   23.79
   0   7  -5 1679.89   57.77
   0   7   5 1695.47   62.44
   0   7   5 1688.02   54.40
   1   7   5   24.60   11.33
  -2   7  -5  237.79   20.63
   2   7   5  232.13   23.18
   3   7   5  395.92   29.79
  -3   7  -5  431.45   28.69
   4   7   5  202.77   25.67
  -4   7  -5  261.66   24.95
   5   7   5 1115.93   54.23
  -5   7  -5 1188.78   51.96
   6   7   5  692.01   45.02
   7   7   5  118.33   24.91
   8  -7   5  143.90   27.85
   8   7   5   77.67   25.96
   9  -7   5  -22.91   25.28
   9   7   5  -10.57   25.55
  12   8  -5   -6.14   18.55
  11   8  -5    8.24   16.39
  10   8  -5  173.29   23.25
   9   8  -5    0.91   13.63
   8   8  -5   25.35   11.60
  -7  -8   5  261.28   22.29
   7   8  -5  290.41   22.16
  -6  -8   5  139.52   13.39
   6   8  -5  137.91   17.92
   5   8  -5  115.05   15.47
  -4   8   5   -6.30   11.83
   4   8  -5    0.08    8.98
   3   8  -5   15.01    9.27
  -3   8   5   20.55   13.11
   2  -8  -5  115.83    9.83
  -2   8   5   62.50   15.98
   2   8  -5   93.39   14.04
   1  -8  -5   53.70    9.44
  -1   8   5   51.44   10.81
  -1   8   5   55.07   15.33
   1   8  -5   45.80    8.24
   1   8  -5   26.79   10.79
   0   8   5   -7.25    9.51
   0   8   5   -0.12   10.43
   0   8  -5   -0.24    9.45
  -1   8  -5   37.80   12.00
   1   8   5   10.70   11.28
   2   8   5   23.80   13.72
  -2   8  -5   21.72   11.91
  -3   8  -5   79.64   16.41
   3   8   5   94.04   19.33
  -4   8  -5   30.17   14.79
   4   8   5   26.18   16.19
   5   8   5  -19.50   17.09
  -5   8  -5   25.82   15.28
   6   8   5   48.89   22.56
  -6   8  -5   58.04   21.66
  -7   8  -5  -22.01   21.08
   7   8   5  -14.45   21.71
  -8   8  -5   40.69   26.39
   8   8   5   38.18   24.92
  11   9  -5   58.74   21.16
  10   9  -5  103.66   20.50
   9   9  -5  582.87   34.79
   8   9  -5  516.13   33.45
  -7  -9   5   25.86   14.65
   7   9  -5   50.84   13.24
   6   9  -5    3.24   11.05
  -5   9   5   13.18   14.37
   5   9  -5   17.98   11.81
  -4   9   5  119.37   21.89
   4   9  -5  107.81   16.49
   3   9  -5 1475.09   53.46
  -3   9   5 1434.59   60.47
   2  -9  -5  798.03   27.87
   2   9  -5  814.28   28.35
   2   9  -5  891.76   38.46
  -2   9   5  886.20   44.43
  -2   9   5  854.49   30.16
   1   9  -5   90.28   11.48
  -1   9   5   89.27   19.30
   1   9  -5  143.87   17.48
   0   9   5  228.41   21.54
   0   9  -5  227.05   21.36
   0   9   5  295.93   27.85
   1   9   5   23.69   14.48
   1   9   5   19.82   13.90
  -1   9  -5   21.57   11.64
  -2   9  -5    8.96   12.59
   2   9   5   31.41   16.10
  -3   9  -5  207.56   24.12
   3   9   5  231.41   27.25
  -4   9  -5   95.05   18.25
   4   9   5   82.33   19.93
  -5   9  -5  242.44   28.94
   5   9   5  291.15   33.56
   6   9   5  513.42   42.33
  -6   9  -5  539.05   39.44
   7   9   5   33.01   24.11
  11  10  -5   33.08   19.66
  10  10  -5  496.50   36.44
   9  10  -5  477.86   32.52
   8  10  -5  306.13   26.65
   7  10  -5  238.63   27.39
   6  10  -5   28.62   13.58
   5  10  -5   48.91   15.07
  -5  10   5   69.20   19.78
  -4  10   5  284.97   31.61
   4  10  -5  236.48   23.83
  -3  10   5   47.26   17.97
   3  10  -5   78.13   15.04
  -2  10   5 1613.50   49.06
  -2  10   5 1607.60   66.15
   2  10  -5 1593.96   57.96
   2  10  -5 1553.54   53.36
   1  10  -5  802.00   37.73
  -1  10   5  847.31   35.36
  -1  10   5  806.61   45.46
   1  10  -5  853.46   32.74
   0  10   5  113.91   21.49
   0  10  -5  124.63   15.31
   0  10  -5  118.19   17.44
   0  10   5  139.42   19.19
  -1  10  -5  379.48   29.08
  -2  10  -5   38.35   15.58
   2  10   5   23.33   17.33
   3  10   5   46.03   19.64
  -3  10  -5   59.37   16.50
   4  10   5 1060.17   55.90
  -4  10  -5 1212.59   52.40
   5  10   5 1019.15   58.34
  -5  10  -5  966.01   51.42
  -6  10  -5   85.22   25.79
   6  10   5   42.47   26.33
  -7  10  -5  143.40   32.44
   7  10   5  214.94   34.41
  10  11  -5   53.43   19.72
   9  11  -5  245.94   28.69
   8  11  -5  172.42   23.39
   7  11  -5  194.77   24.05
  -6  11   5  124.99   26.55
   5  11  -5  172.54   21.33
  -5  11   5  143.59   25.81
   4  11  -5   64.56   15.95
  -4  11   5   47.10   20.92
   3  11  -5  307.07   25.70
  -3  11   5  298.61   34.16
   2 -11  -5  258.17   19.90
  -2  11   5  268.76   20.23
   2  11  -5  258.49   24.94
  -2  11   5  326.86   35.23
   1  11  -5   95.52   15.68
  -1  11   5  114.53   17.08
  -1  11   5   98.76   23.64
   1  11  -5   89.10   17.16
   0  11  -5   -3.82   13.26
   0  11   5   -9.15   15.15
   0  11  -5  -23.49   13.43
   0  11   5   22.41   18.00
  -1  11  -5  567.32   33.10
   1  11   5  482.93   35.58
  -2  11  -5  283.81   28.02
   2  11   5  284.28   30.91
   3  11   5  183.83   29.03
  -3  11  -5  222.81   25.81
  -4  11  -5  335.01   33.15
   4  11   5  288.47   33.27
   5  11   5   17.80   24.32
  -5  11  -5   67.50   22.79
  -6  11  -5   99.86   37.45
   6  11   5  107.05   29.72
   9  12  -5    9.52   19.20
   8  12  -5  -11.20   15.98
   7  12  -5  194.40   25.68
  -7  12   5  163.99   33.45
  -6  12   5  763.13   52.32
   6  12  -5  737.35   40.15
   5  12  -5  383.31   31.37
  -5  12   5  395.98   39.26
  -4  12   5   -0.60   20.37
   4  12  -5   70.36   18.37
   3  12  -5   88.16   18.60
  -3  12   5   23.04   23.79
  -2  12   5   86.34   15.05
   2  12  -5   53.68   16.73
   1  12  -5  143.96   20.53
  -1  12   5  194.15   21.68
   1  12  -5  181.51   19.86
   0  12  -5  387.15   30.04
   0  12   5  400.73   34.92
   0  12  -5  408.21   29.59
   0  12   5  372.93   38.35
  -1  12  -5   63.37   18.03
  -1  12  -5   55.57   18.46
   1  12   5   74.35   21.61
  -2  12  -5   98.93   20.76
   2  12   5   80.53   23.74
  -3  12  -5  262.59   28.79
   3  12   5  210.19   32.01
   4  12   5   -5.14   23.96
  -4  12  -5    1.39   21.39
   5  12   5   28.74   28.15
   7  13  -5  -11.07   17.24
  -7  13   5    5.13   27.70
  -6  13   5   38.88   26.71
   6  13  -5   12.91   16.70
  -5  13   5   22.40   25.30
   5  13  -5   28.60   16.65
  -4  13   5   13.07   24.24
   4  13  -5   32.81   17.51
   3  13  -5  271.07   28.64
  -3  13   5  245.84   35.48
  -2  13   5   42.95   26.71
  -2  13   5   94.52   17.11
  -1  13   5   49.18   19.35
  -1  13   5   38.95   23.75
   1  13  -5   64.25   18.95
   1  13  -5   39.21   17.14
   0  13  -5  255.50   26.08
   0  13  -5  241.70   27.24
   0  13   5  230.82   27.26
   0  13   5  211.35   34.51
  -1  13  -5   34.93   18.09
  -1  13  -5   59.67   22.97
   1  13   5   62.40   23.96
  -2  13  -5   -0.39   21.42
  -2  13  -5   11.04   18.87
   2  13   5   36.41   24.85
   3  13   5   48.15   37.81
  -3  13  -5   92.23   27.47
  -5  14   5  307.90   43.47
   5  14  -5  287.25   29.92
  -4  14   5   75.33   32.53
   4  14  -5   98.93   22.62
  -3  14   5  175.28   34.44
   3  14  -5  132.53   24.34
   2  14  -5  111.20   22.59
  -2  14   5   85.83   31.74
  -1  14   5   60.94   22.43
   1  14  -5   -1.28   18.51
  -1  14   5   79.86   31.54
   0  14   5  174.16   34.71
   0  14   5  189.99   27.41
   0  14  -5  152.27   24.13
  -1  14  -5  145.52   23.99
   1  14   5  139.19   28.21
  -1  14  -5  146.22   29.00
  13   0  -6   39.19   17.08
  12   0  -6  210.59   21.78
  11   0  -6 1023.81   39.76
   9   0  -6  726.66   28.86
   8   0  -6  375.36   18.92
   7   0  -6  586.91   23.41
   6   0  -6  160.90   11.45
  -6   0   6  148.65   13.86
   5   0  -6 5689.68  143.32
  -5   0   6 5548.76  145.73
   4   0  -6 7966.16  200.59
  -4   0   6 8201.94  201.63
  -4   0   6 7852.13  202.17
  -3   0   6    5.34    5.69
   3   0  -6   11.20    6.47
   3   0  -6    9.69    5.72
   2   0  -6 2332.69   67.92
  -2   0   6 2373.64   66.35
   2   0  -6 2347.90   68.36
   2   0  -6 2290.55   65.73
  -1   0   6  982.38   36.49
   1   0  -6 1054.67   39.38
   1   0  -6 1014.67   36.13
   0   0   6  163.39   14.64
   0   0  -6  181.14   15.80
   1   0   6  631.23   29.83
   2   0   6  271.00   20.22
   3   0   6  381.49   25.61
   4   0   6 1400.72   56.07
   5   0   6  -15.80   11.95
   6   0   6  337.70   31.26
   7   0   6   48.96   19.35
   8   0   6   42.60   21.99
   9   0   6  231.14   34.06
  14  -1  -6   90.83   22.85
  14   1  -6  154.51   24.57
  13  -1  -6  101.36   19.47
  13   1  -6   56.67   17.46
  12  -1  -6  369.55   25.59
  12   1  -6  271.24   24.44
  11  -1  -6  524.27   27.29
  11   1  -6  538.91   28.47
  10  -1  -6   89.38   12.69
  10   1  -6   63.98   11.99
   9  -1  -6   22.50    7.74
   9   1  -6   26.54    8.63
   8  -1  -6   67.92    9.13
   8   1  -6   74.24   10.83
   7  -1  -6  325.44   15.13
  -7   1   6  282.69   17.52
   7   1  -6  273.90   16.32
   6  -1  -6  217.18   12.29
   6   1  -6  187.08   13.34
  -6   1   6  243.99   15.41
   5  -1  -6   93.09    8.66
  -5  -1   6  112.19   13.31
   5   1  -6  100.52   10.79
  -5   1   6  108.92   11.60
  -4  -1   6  241.77   13.27
  -4  -1   6  256.29   17.37
   4  -1  -6  232.93   14.47
   4  -1  -6  249.18   13.53
  -4   1   6  269.91   16.40
   4   1  -6  259.29   15.13
  -3  -1   6 2894.39   75.50
   3  -1  -6 2737.77   80.08
   3  -1  -6 2796.41   77.45
   3   1  -6 2816.83   80.37
   3   1  -6 2831.16   79.46
  -3   1   6 2820.69   80.06
   2  -1  -6   39.42    7.97
   2  -1  -6   27.35    7.73
   2   1  -6   16.29    7.28
   2   1  -6   26.84    8.58
  -2   1   6   23.66    8.07
   2   1  -6   21.43    6.07
   1  -1  -6  890.28   35.07
   1  -1  -6  973.52   33.63
  -1   1   6  917.20   34.25
   1   1  -6  946.79   32.83
   0  -1   6  231.27   17.07
   0  -1  -6  220.16   17.75
   0   1   6  279.98   17.69
   0   1  -6  231.23   16.25
   1  -1   6    7.47    6.89
   1   1   6   11.47    7.41
   2  -1   6  425.82   25.35
   2   1   6  387.41   24.43
   3  -1   6 1062.80   43.79
   3   1   6  909.94   41.67
   4  -1   6   46.71   14.16
   4   1   6   45.64   14.05
   5  -1   6  268.16   24.99
   5   1   6  288.80   29.86
   6  -1   6   18.14   15.23
   6   1   6    0.95   14.37
   7  -1   6   -0.75   15.64
   8  -1   6  213.03   30.43
   8   1   6  199.62   32.06
   9  -1   6  300.14   37.85
   9   1   6  391.52   42.03
  14  -2  -6  105.27   22.33
  14   2  -6   99.50   22.83
  13  -2  -6   42.96   17.38
  12  -2  -6   32.51   13.23
  12   2  -6   27.78   13.26
  11  -2  -6   -4.30   10.12
  11   2  -6    5.68   10.27
  10  -2  -6   -3.26    7.59
  10   2  -6    6.49    8.57
   9  -2  -6  155.55   12.85
   9   2  -6  174.43   15.59
   8  -2  -6  185.19   11.88
  -8   2   6  189.07   16.07
   8   2  -6  160.96   14.42
   7  -2  -6    6.81    4.66
   7   2  -6   -3.22    5.95
   6  -2  -6  374.12   15.74
  -6   2   6  398.00   18.08
   6   2  -6  405.74   20.12
   5   2  -6  159.81   12.83
   4  -2  -6  236.31   13.32
  -4  -2   6  218.78   11.03
   4   2  -6  206.96   14.13
  -4   2   6  210.93   16.26
   3  -2  -6   34.85    7.25
   3  -2  -6   23.42    6.76
   3   2  -6   25.61    7.07
  -3   2   6   44.53    9.54
   2   2  -6  333.59   14.49
  -2   2   6  396.02   21.24
  -2   2   6  340.05   17.22
   2   2  -6  337.03   19.73
   1  -2  -6  929.11   32.53
   1  -2  -6  883.33   36.00
  -1   2   6  952.76   36.37
   1   2  -6  952.81   31.66
  -1   2   6  971.21   34.59
   1   2  -6  913.60   36.25
   0  -2   6  827.26   34.46
   0   2   6  831.81   32.91
   1  -2   6  231.13   18.24
   1   2   6  227.24   17.74
   2  -2   6   14.97    8.80
   2   2   6    8.68    8.17
   3  -2   6  295.66   23.14
   3   2   6  307.44   24.13
   4  -2   6  606.19   34.63
   4   2   6  610.67   34.94
   5  -2   6  624.35   37.61
   5   2   6  663.52   39.10
   6  -2   6   29.74   17.31
   6   2   6   27.13   18.32
   7  -2   6   23.99   18.92
   7   2   6   19.19   24.83
   8  -2   6   98.63   25.91
   8   2   6  115.90   26.31
   9  -2   6   25.25   25.10
   9   2   6   57.30   26.66
  14  -3  -6   -4.17   20.19
  14   3  -6   11.56   19.05
  13  -3  -6   -2.93   16.08
  13   3  -6    4.68   16.58
  12   3  -6  412.98   29.56
  11  -3  -6  478.03   25.48
  11   3  -6  475.33   28.61
  10  -3  -6   13.34    8.21
  10   3  -6   32.82   10.41
   9  -3  -6  356.95   17.50
   9   3  -6  366.01   22.18
  -9   3   6  322.89   20.67
   8  -3  -6  176.82   11.23
  -8   3   6  160.11   14.03
   8   3  -6  184.43   15.51
   7  -3  -6  113.72   10.56
  -7   3   6   96.28   10.48
   7   3  -6   97.40   13.27
   6  -3  -6 1292.50   35.44
   6   3  -6 1248.79   43.19
  -6   3   6 1271.90   37.79
   5  -3  -6  271.61   11.28
   5  -3  -6  277.59   13.25
   5   3  -6  250.34   16.50
   4  -3  -6  575.64   20.85
   4  -3  -6  582.45   20.24
  -4   3   6  617.57   29.03
   4   3  -6  583.39   25.88
   3  -3  -6 3399.94   89.37
  -3   3   6 3548.46   99.24
   3   3  -6 3351.98   95.82
   2  -3  -6  144.48   11.35
  -2   3   6  168.67   15.71
  -2   3   6  173.10   12.45
   2   3  -6  190.13    8.79
   2   3  -6  157.39   14.73
   1  -3  -6   -4.06    5.22
  -1   3   6   31.61    9.51
  -1   3   6    2.11    5.48
   1   3  -6   -0.80    5.45
   1   3  -6    5.24    7.01
   0   3   6   -8.90    5.85
   0   3  -6    1.74    7.31
   1  -3   6   90.19   14.50
   1   3   6   70.01   12.31
   2  -3   6 1047.97   47.46
   2   3   6 1155.54   44.70
   3  -3   6 1421.96   54.89
   3   3   6 1417.06   55.24
   4  -3   6  115.74   18.28
   4   3   6  127.85   18.89
   5  -3   6  714.85   39.44
   5   3   6  615.34   38.82
   6  -3   6  233.50   29.24
   6   3   6  160.62   25.67
   7  -3   6  192.59   29.65
   7   3   6  176.17   27.83
   8  -3   6   92.85   24.61
   8   3   6   29.66   24.21
   9  -3   6   62.43   26.62
   9   3   6   62.36   27.21
  14  -4  -6   23.61   21.87
  14   4  -6   78.96   23.42
  13  -4  -6   53.75   18.08
  13   4  -6   36.65   17.27
  12  -4  -6  104.24   16.79
  12   4  -6  132.61   26.61
  11  -4  -6  330.46   21.25
  11   4  -6  366.99   26.61
  10  -4  -6  351.69   19.17
  10   4  -6  349.93   23.83
 -10   4   6  344.94   21.89
   9  -4  -6   21.65    7.17
  -9   4   6   36.26    9.76
   9   4  -6   34.96   11.21
   8  -4  -6  810.43   24.87
  -8   4   6  755.93   26.59
   8   4  -6  813.90   33.90
   7  -4  -6  262.75   10.53
   7   4  -6  249.61   18.62
   6  -4  -6  381.05   13.89
   6   4  -6  413.81   22.18
   5  -4  -6  592.11   17.27
   5  -4  -6  559.67   17.97
   5   4  -6  576.02   26.45
   4  -4  -6 1047.70   30.12
   4  -4  -6 1035.97   30.46
  -4   4   6 1105.73   43.57
   4   4  -6 1069.76   39.20
   3  -4  -6  100.06    8.51
  -3   4   6  121.14   15.65
   3   4  -6   93.63   12.67
   2  -4  -6 1005.98   31.79
  -2   4   6  975.15   33.58
  -2   4   6 1085.02   42.41
   2   4  -6  999.35   38.84
   1  -4  -6  114.96   10.38
  -1   4   6  150.48   17.65
  -1   4   6  129.02   12.19
   1   4  -6  127.87   15.60
   0   4   6 1094.04   39.91
   0   4  -6 1128.85   43.33
  -1   4  -6  210.10   21.61
   1   4   6  181.09   18.29
   2  -4   6  610.54   32.49
   2   4   6  591.17   31.53
   3  -4   6   26.01   10.73
   3   4   6   -7.70   10.35
   4  -4   6  417.32   30.18
   4   4   6  444.90   31.42
   5  -4   6   42.30   15.85
   5   4   6   21.16   14.52
   6  -4   6  288.65   31.09
   6   4   6  211.05   28.59
   7   4   6   40.00   20.99
   8  -4   6   97.18   24.79
   8   4   6  149.80   30.42
   9  -4   6   33.57   25.88
   9   4   6   11.87   26.44
  13  -5  -6  278.31   26.74
  13   5  -6  306.40   31.27
  12  -5  -6   29.71   13.79
  12   5  -6    4.24   13.87
  11  -5  -6   28.64   11.47
  11   5  -6   42.83   13.25
 -11   5   6   22.63   14.89
  10  -5  -6  359.88   25.83
 -10   5   6  293.17   18.47
  10   5  -6  292.46   23.32
   9   5  -6    9.85    9.21
   8   5  -6 1109.80   42.99
   7   5  -6 2237.46   70.70
   6   5  -6  129.23   14.98
   5   5  -6  144.77   16.71
   4  -5  -6   39.04    4.67
   4   5  -6   18.49    7.62
  -4   5   6   21.25   10.11
   3  -5  -6    5.65    3.98
   3   5  -6   13.01    8.03
  -3   5   6    9.59    5.18
  -3   5   6   -1.60    8.54
   2  -5  -6 1414.35   40.99
  -2   5   6 1418.57   43.70
   2   5  -6 1459.97   50.74
  -2   5   6 1460.89   54.51
   1  -5  -6 2017.06   58.39
  -1   5   6 2070.14   62.01
   1   5  -6 2198.53   68.53
  -1   5   6 2125.01   70.50
   0   5  -6   65.39   12.69
   0   5   6   79.01   14.60
   0   5   6   83.20   12.19
   1   5   6  739.48   33.70
   2   5   6  357.66   26.09
  -2   5  -6  392.75   26.36
   3   5   6  124.83   19.76
   4  -5   6   32.52   14.24
   4   5   6   47.21   16.13
   5  -5   6   42.63   15.90
   5   5   6   20.75   17.43
   6  -5   6  389.18   33.49
   6   5   6  381.07   36.98
   7  -5   6  565.09   48.67
   7   5   6  556.80   44.93
   8  -5   6   36.45   23.66
   8   5   6    2.66   23.06
   9  -5   6  225.81   37.39
   9   5   6  157.12   33.41
  13   6  -6  103.70   23.74
  12   6  -6   16.33   16.02
  11   6  -6   30.58   14.12
  10   6  -6   44.16   13.43
   9   6  -6   88.23   15.40
   8   6  -6  101.39   15.29
  -7  -6   6   92.67   11.91
   7   6  -6   79.44   14.13
   6   6  -6  380.70   23.98
   5   6  -6   60.92   12.16
  -4   6   6   28.30   11.72
   4   6  -6   54.22   10.99
   3  -6  -6   12.18    4.06
  -3   6   6    4.36    5.55
   2  -6  -6  346.99   15.08
   2   6  -6  324.39   24.75
  -2   6   6  355.91   17.75
   1  -6  -6 1258.72   38.55
  -1   6   6 1216.54   50.49
  -1   6   6 1290.19   42.53
   0   6   6 1136.02   42.38
   0   6  -6 1175.65   48.18
   0   6   6 1189.76   48.94
   1   6   6   65.70   13.99
  -1   6  -6   44.43   12.07
   2   6   6  105.43   18.22
  -2   6  -6  134.73   18.91
  -3   6  -6  394.40   28.42
   3   6   6  466.98   31.81
  -4   6  -6  401.92   31.03
   4   6   6  365.29   32.80
   5  -6   6  508.67   36.70
   5   6   6  546.26   41.14
   6  -6   6   92.10   22.73
   6   6   6   59.24   31.26
   7  -6   6  -21.89   17.64
   7   6   6   26.29   22.28
   8  -6   6   -4.42   23.82
   8   6   6   -8.14   25.08
  13   7  -6   -7.11   18.93
  12   7  -6   72.91   18.73
  11   7  -6   19.97   14.07
  10   7  -6  254.72   25.22
   9   7  -6  566.62   31.57
  -8  -7   6   -6.98   12.90
   8   7  -6   14.47   10.55
  -7  -7   6  149.96   14.71
   7   7  -6  162.01   18.72
   6   7  -6   63.86   13.34
  -5   7   6  423.96   30.04
   5   7  -6  459.29   25.94
  -4   7   6    2.13   11.07
   4   7  -6    5.45    9.07
   3  -7  -6   61.70    6.56
   3   7  -6   68.18   13.43
  -3   7   6   69.29    7.84
  -3   7   6   74.04   16.22
   2  -7  -6   65.48    7.81
   2   7  -6   66.69   13.14
  -2   7   6   56.28    9.53
  -2   7   6   83.15   15.76
   1  -7  -6   80.92    9.38
  -1   7   6   49.45   14.18
   1   7  -6   63.82   12.62
  -1   7   6   73.78   12.18
   0   7  -6  181.42   20.64
   0   7   6  186.42   18.73
   0   7   6  165.42   22.76
  -1   7  -6  923.44   41.92
   1   7   6  895.62   40.76
  -2   7  -6  123.02   18.73
   2   7   6   99.08   18.08
   3   7   6   12.73   14.56
  -3   7  -6  -15.75   12.02
   4   7   6   69.68   20.20
  -4   7  -6   89.17   18.28
  -5   7  -6   61.32   19.40
   5   7   6   47.44   22.13
   6   7   6  173.95   28.51
  -6   7  -6  175.41   26.20
   7   7   6  125.12   29.12
   8   7   6   57.41   28.49
  12   8  -6  231.93   28.60
  11   8  -6  -15.38   14.61
  10   8  -6   40.85   16.02
  -8  -8   6  666.28   31.85
   8   8  -6  707.86   35.94
  -7  -8   6  302.42   18.12
   7   8  -6  289.28   24.09
   6   8  -6 1820.39   64.01
  -5   8   6  349.77   30.09
   5   8  -6  290.58   23.13
  -4   8   6   80.61   19.78
   4   8  -6   41.73   12.08
   3  -8  -6  343.85   13.61
  -3   8   6  312.02   28.48
  -3   8   6  340.59   15.23
   3   8  -6  336.76   23.96
   2  -8  -6  603.82   26.51
  -2   8   6  539.36   23.63
   2   8  -6  558.90   30.81
  -2   8   6  535.85   35.21
  -1   8   6  894.84   45.26
  -1   8   6  868.62   34.64
   1   8  -6  830.09   27.73
   1   8  -6  842.93   39.48
   0   8   6 1805.13   69.85
   0   8   6 1832.70   61.87
   0   8  -6 1860.79   64.81
   1   8   6   61.96   15.04
  -1   8  -6  117.52   18.23
  -2   8  -6  476.87   32.05
   2   8   6  456.97   32.86
   3   8   6   33.95   17.66
  -3   8  -6   31.19   15.92
   4   8   6   18.18   17.32
  -4   8  -6   23.54   15.85
  -5   8  -6  100.18   22.19
   5   8   6   33.21   20.91
   6   8   6  177.73   32.82
  -7   8  -6  179.75   31.95
   7   8   6  168.56   33.89
  11   9  -6    4.62   17.41
  10   9  -6   78.03   18.50
   9   9  -6   55.61   16.54
  -8  -9   6  244.17   25.60
   7   9  -6  497.15   31.85
  -6   9   6   83.50   20.00
   6   9  -6  127.42   19.24
  -5   9   6  464.59   35.09
   5   9  -6  479.48   29.95
   4   9  -6   -2.74   11.01
  -4   9   6   -4.27   15.45
  -3   9   6   63.79   18.67
   3   9  -6   97.52   16.88
   2  -9  -6  271.54   20.04
  -2   9   6  298.07   29.07
   2   9  -6  334.20   25.78
  -2   9   6  312.34   19.41
  -1   9   6  436.75   34.10
   1   9  -6  455.23   29.19
   1   9  -6  431.71   20.10
  -1   9   6  447.05   25.68
   0   9  -6  132.21   19.16
   0   9   6  114.11   18.38
   0   9   6  146.89   22.84
   1   9   6  850.79   42.48
  -1   9  -6  854.77   40.95
   2   9   6  186.55   25.02
  -2   9  -6  182.49   23.11
   3   9   6   37.58   18.77
  -3   9  -6    5.57   15.49
  -4   9  -6  108.13   21.80
   4   9   6   96.25   23.02
   5   9   6  154.10   29.58
  -5   9  -6  155.69   25.90
   6   9   6  146.72   32.56
  -6   9  -6  184.48   30.37
  -7   9  -6  276.45   36.82
   7   9   6  303.31   42.40
  11  10  -6   -1.76   18.38
  10  10  -6   75.21   18.05
   9  10  -6   52.79   17.57
   8  10  -6   30.81   14.47
   7  10  -6    6.01   14.99
   6  10  -6    2.57   12.19
  -6  10   6   57.26   21.49
   5  10  -6  161.92   21.39
  -5  10   6  167.08   25.20
  -4  10   6  202.55   28.20
   4  10  -6  171.08   20.47
   3  10  -6   -5.98   12.11
  -3  10   6    0.46   17.49
   2 -10  -6   95.07   11.84
  -2  10   6  109.85   13.89
   2  10  -6  116.22   18.60
  -2  10   6   84.40   22.25
  -1  10   6   88.31   15.49
   1  10  -6   67.06   16.27
  -1  10   6   49.94   19.04
   1  10  -6   58.87   13.15
   0  10  -6   46.67   14.99
   0  10  -6   21.51   12.23
   0  10   6   -6.36   15.72
   0  10   6   17.42   15.53
   1  10   6  123.73   21.51
  -1  10  -6  124.90   20.81
   2  10   6   13.00   19.45
  -2  10  -6  -18.48   14.27
   3  10   6   76.07   25.03
  -3  10  -6   64.33   19.83
   4  10   6  160.98   29.60
  -4  10  -6  188.52   26.10
  -5  10  -6   -8.79   29.29
   5  10   6   15.40   24.74
   6  10   6   -1.80   27.29
  -6  10  -6   10.55   25.77
  10  11  -6   66.92   20.63
   9  11  -6  -19.76   16.11
   8  11  -6  292.29   29.47
   7  11  -6  257.33   27.01
  -7  11   6  245.02   35.27
  -6  11   6   11.28   21.56
   6  11  -6    7.60   13.89
  -5  11   6  180.32   28.50
   5  11  -6  204.71   26.91
  -4  11   6   29.05   33.83
   4  11  -6    2.75   13.22
   3  11  -6   19.23   13.44
  -3  11   6   57.00   20.66
   2 -11  -6  431.74   24.39
  -2  11   6  356.82   34.43
   2  11  -6  456.05   31.63
  -2  11   6  404.93   24.68
   1  11  -6  354.67   22.38
  -1  11   6  396.55   28.56
  -1  11   6  362.48   34.75
   1  11  -6  420.89   31.26
   0  11  -6    5.60   15.01
   0  11  -6   71.63   18.36
   0  11   6   60.73   19.98
   1  11   6  681.14   43.64
  -1  11  -6  725.40   40.38
   2  11   6  449.19   39.59
  -2  11  -6  424.18   33.82
   3  11   6  126.27   28.56
  -3  11  -6  102.37   23.28
   4  11   6   63.92   28.57
  -5  11  -6   12.34   24.54
   5  11   6   14.79   26.58
   9  12  -6  141.89   25.94
  -8  12   6  101.18   30.79
   8  12  -6   72.68   21.15
  -7  12   6  157.49   32.04
   7  12  -6  197.36   25.08
  -6  12   6  385.08   42.53
   6  12  -6  418.20   33.10
  -5  12   6  -30.23   22.22
   5  12  -6   10.25   16.44
   4  12  -6   44.72   17.21
  -4  12   6   48.84   25.78
  -3  12   6  180.97   32.21
  -2  12   6  393.75   42.75
  -2  12   6  506.48   27.91
   2  12  -6  519.12   34.80
  -1  12   6   36.49   19.21
   1  12  -6   42.09   14.82
  -1  12   6   55.67   24.39
   1  12  -6   38.32   15.31
   0  12  -6  517.48   35.36
   0  12  -6  445.25   29.23
   0  12   6  396.92   41.25
   0  12   6  380.16   35.70
   1  12   6   -5.34   21.27
  -1  12  -6    0.64   17.24
  -1  12  -6  -10.23   17.18
  -2  12  -6  201.54   41.39
   2  12   6  191.17   31.46
  -3  12  -6    4.21   21.16
   3  12   6   -7.59   26.41
   4  12   6  114.92   32.00
  -4  12  -6   97.61   26.55
  -7  13   6   50.01   31.47
   7  13  -6   14.31   18.28
  -6  13   6  421.16   47.01
   6  13  -6  400.02   36.23
   5  13  -6  319.35   31.60
  -5  13   6  271.06   39.30
  -4  13   6  190.76   34.16
   4  13  -6  164.32   24.80
   3  13  -6  756.74   43.72
  -3  13   6  740.72   55.03
   2  13  -6   62.25   19.42
  -2  13   6   21.81   24.51
  -2  13   6   23.48   17.85
   1  13  -6    7.53   17.36
  -1  13   6   40.99   20.65
  -1  13   6   18.49   24.97
   0  13   6    7.90   24.43
   0  13  -6   50.91   19.72
   0  13  -6   25.55   21.29
   0  13   6   15.42   23.32
   1  13   6  114.65   28.74
  -1  13  -6  142.90   24.28
  -1  13  -6  162.12   31.46
  -2  13  -6   34.16   21.49
   2  13   6   89.93   29.96
  -2  13  -6   39.54   24.24
  -5  14   6  144.14   37.65
   5  14  -6  169.23   26.14
  -4  14   6   52.73   34.23
   4  14  -6   20.89   20.49
   3  14  -6   59.37   21.63
  -3  14   6    4.32   31.22
  -2  14   6  436.09   49.91
   2  14  -6  373.16   37.10
  -1  14   6  231.16   39.80
   1  14  -6  222.58   28.51
   0  14   6   62.85   29.44
   0  14  -6  154.34   26.23
  14   0  -7  -19.93   17.41
  13   0  -7   -3.82   14.71
  12   0  -7  -11.84   11.60
  11   0  -7   -7.04    9.52
   9   0  -7    6.06    7.70
   8   0  -7    5.02    6.42
   7   0  -7    4.26    5.80
   6   0  -7    2.84    5.55
   5   0  -7    3.84    5.06
  -5   0   7    0.46    7.99
   4   0  -7   -2.40    4.84
   4   0  -7    5.21    7.50
  -4   0   7    2.89    5.61
  -3   0   7   -2.57    6.14
   3   0  -7   -4.42    5.39
   2   0  -7  -10.11    5.97
   2   0  -7    2.64    6.77
  -1   0   7   -1.41    6.01
   1   0  -7   10.98    8.38
   0   0   7    1.04    7.36
   1   0   7   -8.02    7.64
   2   0   7   -1.99    9.70
   3   0   7   -5.02   10.05
   4   0   7  -13.32   11.11
   5   0   7    0.68   13.73
   6   0   7   19.32   17.74
   7   0   7   19.01   19.49
   8   0   7   -5.05   21.28
   9   0   7  -17.86   25.65
  14  -1  -7   63.46   20.22
  14   1  -7   46.85   19.50
  13  -1  -7   12.03   15.71
  13   1  -7    0.03   14.63
  12  -1  -7    8.89   13.19
  12   1  -7   12.52   12.32
  11  -1  -7  463.75   25.29
  11   1  -7  466.26   26.51
  10  -1  -7 1012.05   36.37
  10   1  -7  994.97   37.91
   9  -1  -7    1.45    6.26
   9   1  -7    0.13    7.95
   8  -1  -7 1742.81   51.01
   8   1  -7 1713.39   54.12
   7  -1  -7 1092.22   35.56
  -7   1   7 1062.37   39.08
   7   1  -7 1092.90   38.10
   6  -1  -7   34.50    6.90
   6   1  -7   35.44    7.93
  -6   1   7   38.23    9.33
  -5  -1   7  300.30   16.81
   5  -1  -7  302.25   15.83
   5   1  -7  322.24   17.81
   4  -1  -7  106.12   13.01
  -4  -1   7  102.36   14.24
   4  -1  -7  111.00   11.50
   4   1  -7  118.71   12.75
  -4   1   7  111.09   13.82
   3  -1  -7  399.08   20.23
   3  -1  -7  374.02   20.06
   3   1  -7  368.53   21.00
  -3   1   7  421.54   21.99
   2  -1  -7 2240.76   68.34
  -2   1   7 2317.92   68.85
   2   1  -7 2307.35   65.12
   2   1  -7 2206.26   69.81
   1   1  -7  274.96   18.02
  -1   1   7  267.83   18.77
   0  -1   7  300.29   20.57
   0   1  -7  319.48   20.99
   0   1   7  267.31   19.68
   1  -1   7   35.66   10.50
   1   1   7   36.57   10.90
   2  -1   7    6.39    9.68
   2   1   7    6.04    9.92
   3  -1   7  169.33   21.64
   3   1   7  134.35   19.87
   4  -1   7  569.04   36.58
   4   1   7  590.73   36.75
   5  -1   7   -4.28   13.59
   5   1   7   11.65   15.23
   6  -1   7  613.46   41.62
   6   1   7  600.77   42.53
   7  -1   7  315.14   35.87
   7   1   7  279.17   33.94
   8  -1   7  -22.28   21.51
   8   1   7  -27.34   23.56
   9  -1   7   10.08   25.94
   9   1   7   16.71   28.45
  14  -2  -7   41.05   20.25
  14   2  -7   15.50   19.02
  13  -2  -7   77.31   17.53
  13   2  -7   66.60   19.79
  12  -2  -7  224.20   21.99
  12   2  -7  206.60   22.17
  11  -2  -7  798.73   32.76
  11   2  -7  773.15   35.04
  10  -2  -7  169.99   15.04
  10   2  -7  183.80   17.37
   9  -2  -7  888.72   31.14
   9   2  -7  958.00   36.25
   8  -2  -7  136.19   11.26
   8   2  -7  162.07   17.73
  -8   2   7  192.68   17.28
   7  -2  -7  616.72   22.71
  -7   2   7  617.63   25.91
   7   2  -7  598.24   27.14
   6  -2  -7  200.43   12.09
   6   2  -7  197.98   15.36
  -5  -2   7   13.82    5.36
   5  -2  -7    3.38    7.39
   5  -2  -7    4.21    4.91
  -5   2   7   14.23    8.75
   5   2  -7    5.53    6.29
  -4  -2   7  410.19   16.91
   4  -2  -7  415.25   18.86
   4  -2  -7  431.99   21.91
   4   2  -7  392.53   21.49
  -4   2   7  429.53   23.84
   3  -2  -7 1360.35   44.43
   3  -2  -7 1367.50   44.01
  -3   2   7 1385.54   48.92
   3   2  -7 1396.59   48.00
   2  -2  -7   33.94    9.04
  -2   2   7   38.28    9.91
   2   2  -7   21.26    8.76
  -2   2   7   45.55    9.36
   2   2  -7   32.39    7.54
   1   2  -7 3588.93  105.78
   1   2  -7 3814.47  100.14
  -1   2   7 3595.31  102.80
   0  -2   7 1051.44   41.34
   0   2  -7  916.73   35.85
   0   2   7  963.33   38.83
   1   2   7   27.36    9.73
   2  -2   7   99.62   16.81
   2   2   7   99.18   15.87
   3  -2   7  784.34   40.16
   3   2   7  833.26   41.54
   4  -2   7  258.04   27.85
   4   2   7  257.82   28.92
   5  -2   7 1858.70   73.84
   5   2   7 1877.37   74.57
   6  -2   7  551.17   40.46
   7  -2   7  104.99   24.90
   7   2   7  119.96   25.93
   8  -2   7   99.41   28.67
   8   2   7  108.61   28.83
  14  -3  -7  171.46   23.72
  14   3  -7  200.88   27.10
  13  -3  -7   84.49   18.06
  13   3  -7   67.61   18.22
  12  -3  -7  217.71   21.65
  12   3  -7  203.95   23.04
  11  -3  -7    0.15   10.26
  11   3  -7    0.35   10.45
  10  -3  -7  123.01   12.50
  10   3  -7  116.97   15.36
   9  -3  -7   22.77    7.07
   9   3  -7   17.05    8.91
  -9   3   7   40.49   11.44
   8  -3  -7  789.62   25.70
   8   3  -7  787.25   33.43
  -8   3   7  767.62   32.47
   7  -3  -7   14.47    4.84
  -7   3   7    8.58    7.82
   6  -3  -7  277.50   15.97
   6   3  -7  319.50   19.00
   5  -3  -7  118.31   11.10
  -5  -3   7  100.96    7.64
   5  -3  -7  102.06   10.15
  -5   3   7  103.14   15.09
   5   3  -7  102.51   12.98
   4  -3  -7 1001.02   32.68
   4  -3  -7  970.35   32.44
   4   3  -7  947.73   37.65
  -4   3   7 1037.29   41.45
   3  -3  -7  166.19   12.66
   3  -3  -7  179.14   14.10
   3   3  -7  171.15   15.70
  -3   3   7  164.49   16.56
   2  -3  -7   42.51    8.41
   2   3  -7   37.37    7.00
   2   3  -7    4.60    7.10
  -2   3   7   27.06   10.50
  -2   3   7   22.13    7.95
   1   3  -7  305.56   17.40
  -1   3   7  289.50   18.96
  -1   3   7  265.66   19.85
   1   3  -7  239.81   19.57
   0   3  -7  459.51   27.38
   0   3   7  527.43   26.77
   1  -3   7  259.23   25.17
   1   3   7  266.43   21.52
   2  -3   7 1672.14   61.70
   2   3   7 1618.44   60.07
   3  -3   7  444.42   30.03
   3   3   7  415.63   29.79
   4  -3   7   80.79   17.41
   4   3   7   90.79   20.15
   5  -3   7   20.47   15.80
   5   3   7   10.49   15.19
   6  -3   7  215.61   37.70
   6   3   7  193.85   30.86
   7  -3   7   20.75   20.52
   7   3   7   33.95   21.18
   8  -3   7   40.68   26.34
   8   3   7    0.85   24.56
  14   4  -7  110.47   25.30
  13  -4  -7  147.49   20.22
  13   4  -7  159.24   23.35
  12  -4  -7    2.61   12.61
  12   4  -7    8.74   19.35
  11  -4  -7  178.27   17.45
  11   4  -7  193.88   20.96
 -11   4   7  139.54   33.69
  10  -4  -7  275.75   16.47
  10   4  -7  239.10   21.56
 -10   4   7  266.93   21.22
   9  -4  -7 1179.50   35.93
  -9   4   7 1206.55   38.15
   9   4  -7 1105.69   43.69
   8  -4  -7  566.12   19.12
   8   4  -7  590.12   29.04
   7  -4  -7  334.37   12.45
   7  -4  -7  335.77   15.06
   7   4  -7  288.42   20.74
   6  -4  -7  102.42    7.37
   6  -4  -7   98.68    8.74
   6   4  -7   84.39   13.25
   5  -4  -7  383.61   15.99
   5  -4  -7  379.16   14.93
  -5   4   7  381.99   24.96
   5   4  -7  405.71   22.93
   4  -4  -7 1944.17   53.92
  -4   4   7 1914.10   65.82
   4   4  -7 1994.59   63.63
   3  -4  -7  767.67   26.45
  -3   4   7  699.03   34.47
   3   4  -7  767.77   33.71
   2  -4  -7  409.99   19.57
   2   4  -7  397.08   24.77
  -2   4   7  408.41   21.05
  -2   4   7  427.64   25.48
   1   4  -7   42.12    8.30
  -1   4   7   49.45   12.20
  -1   4   7   33.34    9.41
   1   4  -7   14.35    9.29
   0   4  -7  588.88   31.51
   0   4   7  555.85   28.62
  -1   4  -7  901.43   41.04
   1   4   7  939.29   40.34
   2  -4   7   95.44   16.85
   2   4   7  133.15   19.00
   3  -4   7  180.94   23.00
   3   4   7  213.93   25.11
   4  -4   7  626.71   37.12
   4   4   7  552.41   37.94
   5  -4   7  306.24   30.25
   5   4   7  282.92   31.98
   6  -4   7   45.06   31.74
   6   4   7   21.22   19.05
   7  -4   7   26.80   21.47
   7   4   7   64.50   24.40
   8  -4   7  228.97   32.85
   8   4   7  231.74   35.65
  13   5  -7   21.65   17.34
  12  -5  -7   45.92   13.27
  12   5  -7   55.53   16.71
  11  -5  -7   45.33   10.95
  11   5  -7   55.20   15.06
 -11   5   7   76.39   18.43
  10   5  -7  285.47   24.28
   9   5  -7   16.18    9.43
   8   5  -7  296.49   21.64
   7   5  -7   58.91   13.11
   6   5  -7  191.23   19.69
  -5   5   7   29.86   12.61
   5   5  -7   25.89    9.84
   4  -5  -7    0.77    4.92
   4  -5  -7   -0.84    4.65
   4   5  -7   -7.31    7.59
   3  -5  -7  116.67   10.32
  -3   5   7  118.72   11.74
   3   5  -7   90.04   15.76
  -3   5   7  111.25   17.82
   2  -5  -7 1080.65   35.71
   2   5  -7 1189.61   45.85
  -2   5   7 1150.94   39.42
  -1   5   7   98.30   16.58
   1   5  -7   47.40   11.56
  -1   5   7   65.90   11.59
   0   5   7  217.14   18.44
   0   5  -7  188.18   21.11
   1   5   7   41.46   13.55
  -1   5  -7   62.57   13.66
  -2   5  -7   -1.16   10.91
   2   5   7   -0.47   11.38
   3   5   7  300.98   29.21
   4  -5   7  806.82   43.29
   4   5   7  776.79   46.69
   5  -5   7  157.30   24.36
   5   5   7  124.12   25.41
   6  -5   7  165.32   26.44
   6   5   7  250.17   34.73
   7  -5   7   78.58   23.80
   7   5   7  101.48   28.09
   8  -5   7  -20.63   23.49
   8   5   7   58.25   29.14
  13   6  -7  563.56   39.46
  12   6  -7   36.00   16.01
  11   6  -7  266.97   26.26
  10   6  -7    1.62   11.51
   9   6  -7   74.31   14.33
   8   6  -7   30.02   12.15
   7   6  -7 1086.07   44.05
   6   6  -7   84.53   14.17
  -5   6   7 1241.50   52.27
   5   6  -7 1248.20   47.40
   4  -6  -7  490.21   16.37
   4  -6  -7  497.53   17.99
   4   6  -7  500.89   27.60
  -4   6   7  562.02   33.23
   3  -6  -7  284.40   13.27
   3   6  -7  270.37   21.78
  -3   6   7  246.48   24.15
  -3   6   7  289.55   15.89
   2  -6  -7   -0.86    6.28
   2   6  -7   -9.41    8.46
  -2   6   7   10.70   11.10
  -2   6   7    0.69    7.59
   1   6  -7  -11.29    8.48
  -1   6   7    2.37   10.51
  -1   6   7    2.65    8.28
   0   6   7  426.55   25.43
   0   6  -7  441.67   28.55
  -1   6  -7 1834.70   66.13
  -2   6  -7   12.82   12.80
   2   6   7    4.18   13.32
   3   6   7  928.49   48.74
  -3   6  -7  952.48   46.64
  -4   6  -7  264.61   29.56
   4   6   7  233.63   29.97
   5   6   7  172.56   33.23
   6  -6   7   12.69   21.40
   6   6   7    7.64   24.62
   7  -6   7  261.57   35.33
   7   6   7  204.01   34.32
  13   7  -7   20.06   20.33
  12   7  -7  672.07   41.19
  11   7  -7   59.66   16.06
  10   7  -7   14.09   12.91
  -9  -7   7   48.77   16.16
   9   7  -7   14.35   12.31
  -8  -7   7  112.24   12.73
   8   7  -7   96.12   16.61
   7   7  -7  605.58   33.03
   6   7  -7 1497.34   55.41
  -6   7   7 1467.48   62.23
   5   7  -7   65.75   12.99
  -5   7   7   59.18   17.23
  -4   7   7  693.44   39.59
   4   7  -7  724.19   34.62
   3  -7  -7  742.60   24.17
  -3   7   7  744.09   40.14
   3   7  -7  790.23   37.36
   2  -7  -7   30.41    7.59
  -2   7   7   15.66   13.17
   2   7  -7   17.77   11.06
  -2   7   7   30.08    8.94
  -1   7   7  342.71   22.56
   1   7  -7  350.07   25.81
  -1   7   7  335.60   27.62
   0   7   7  367.68   25.11
   0   7   7  303.53   26.13
   0   7  -7  294.44   25.92
   1   7   7  250.35   26.17
  -1   7  -7  244.71   25.96
  -2   7  -7 1062.36   47.75
   2   7   7 1019.37   49.61
  -3   7  -7  222.27   26.03
   3   7   7  185.83   27.35
  -4   7  -7   11.17   16.80
   4   7   7   33.05   20.37
   5   7   7    5.30   21.37
  -6   7  -7  177.62   29.64
   6   7   7  186.48   34.51
   7   7   7   69.48   30.09
  -7   7  -7    9.69   26.95
  12   8  -7   33.50   18.01
  11   8  -7  125.97   21.38
  10   8  -7   12.90   14.28
   9   8  -7   45.50   14.15
   8   8  -7   20.95   13.79
   7   8  -7   96.77   17.21
  -6   8   7   -2.73   15.07
   6   8  -7   -7.97   10.03
  -5   8   7  109.57   20.71
   5   8  -7   60.90   13.51
   4   8  -7  122.70   17.96
  -4   8   7  154.08   24.34
   3  -8  -7   11.68    6.34
   3   8  -7   15.44   12.13
  -3   8   7   27.88   15.03
   2  -8  -7   -9.29    7.51
  -2   8   7    2.69   13.73
   2   8  -7  -12.63   10.65
  -2   8   7   -1.74    9.66
   1   8  -7   35.91   13.66
  -1   8   7   52.84   12.91
  -1   8   7   32.70   15.90
   0   8  -7    7.77   12.18
   0   8   7  -15.66   12.40
   0   8   7   11.87   15.13
  -1   8  -7   -6.72   12.82
   1   8   7   10.16   15.36
  -2   8  -7   -1.29   14.78
   2   8   7    0.51   17.32
   3   8   7   36.91   20.00
  -3   8  -7   -7.01   16.15
  -4   8  -7   33.75   18.15
   4   8   7   12.49   21.75
   5   8   7   31.25   25.71
  -5   8  -7   38.29   19.51
   6   8   7   33.85   27.97
  -6   8  -7   -1.20   24.33
  11   9  -7   88.36   20.29
  10   9  -7    6.73   14.99
   9   9  -7  -23.17   12.30
   8   9  -7   21.18   14.17
   7   9  -7  392.19   29.61
  -7   9   7  431.15   36.60
  -6   9   7  804.44   48.08
   6   9  -7  836.67   40.91
  -5   9   7  233.59   29.71
   5   9  -7  234.36   23.96
  -4   9   7   37.90   18.29
   4   9  -7   37.87   13.18
   3  -9  -7   65.99    8.25
  -3   9   7   62.42   12.69
  -3   9   7   82.68   20.91
   3   9  -7   51.93   15.24
   2  -9  -7    3.70    9.48
   2   9  -7  -11.51   11.76
  -2   9   7   16.16   15.11
  -2   9   7  -16.25   10.39
  -1   9   7  184.28   20.12
  -1   9   7  171.76   26.34
   1   9  -7  136.54   21.25
   0   9  -7  327.89   28.89
   0   9   7  309.56   27.92
   0   9   7  299.49   29.93
   1   9   7  -14.17   16.24
  -1   9  -7   11.14   15.56
   2   9   7  483.47   39.90
  -2   9  -7  543.07   36.57
   3   9   7   89.51   23.95
  -3   9  -7   80.72   20.75
  -5   9  -7  156.45   29.44
   5   9   7  197.20   34.52
   6   9   7   20.05   30.22
  -6   9  -7    4.89   24.45
  11  10  -7  132.47   24.89
  10  10  -7   -2.12   16.48
   9  10  -7  120.03   21.56
   8  10  -7   10.87   14.36
   7  10  -7  442.35   32.63
  -7  10   7  470.37   41.84
  -6  10   7  147.23   30.64
   5  10  -7  976.29   45.31
  -5  10   7  956.78   55.63
   4  10  -7  227.89   25.14
  -4  10   7  197.34   31.33
  -3  10   7  171.87   15.17
   3  10  -7  184.42   22.76
  -3  10   7  182.93   28.60
   2 -10  -7   10.68   11.09
  -2  10   7    0.42   17.06
   2  10  -7   13.97   13.79
  -2  10   7  -11.36   11.50
  -1  10   7   15.94   17.51
  -1  10   7    6.39   14.91
   1  10  -7   20.13   15.13
   0  10   7  530.44   49.79
   0  10  -7  509.89   35.84
   1  10   7 2041.70   76.69
  -1  10  -7 2030.76   74.84
  -2  10  -7  193.43   26.35
   2  10   7  148.95   28.53
   3  10   7  277.70   36.21
   4  10   7  248.59   37.93
  -4  10  -7  369.20   37.14
  -5  10  -7   33.38   25.84
   5  10   7   -5.33   29.52
  10  11  -7  163.72   26.29
   9  11  -7    4.21   17.38
   8  11  -7  125.86   22.39
  -8  11   7   90.42   28.99
   7  11  -7    1.53   15.01
  -7  11   7   26.18   22.95
  -6  11   7  412.50   43.50
   6  11  -7  319.07   30.94
   5  11  -7   11.61   15.24
  -5  11   7   -6.12   22.07
  -4  11   7   -8.36   21.12
  -3  11   7  -11.83   19.57
   3  11  -7    0.09   14.31
  -2  11   7  671.24   48.10
   2  11  -7  675.85   39.25
  -2  11   7  681.05   32.29
  -1  11   7  -18.82   19.19
   1  11  -7   -1.27   16.06
  -1  11   7    2.60   16.74
   0  11  -7  352.24   23.98
   0  11  -7  392.53   33.60
   0  11   7  378.75   35.60
   0  11   7  417.65   35.24
   1  11   7   23.18   23.18
  -2  11  -7   98.25   22.99
   2  11   7   61.34   28.17
   3  11   7   16.78   38.01
  -3  11  -7    2.16   21.49
  -4  11  -7  271.37   33.88
   4  11   7  230.03   39.00
  -8  12   7  285.03   41.31
   8  12  -7  249.66   30.72
  -7  12   7   62.08   29.88
   7  12  -7    1.61   16.88
  -6  12   7   32.82   27.16
   6  12  -7    1.20   18.37
   5  12  -7   86.73   21.66
  -5  12   7  122.66   30.52
   4  12  -7  502.02   37.57
  -4  12   7  562.64   48.44
  -3  12   7  402.75   41.83
   3  12  -7  380.29   33.37
  -2  12   7    7.36   22.81
  -2  12   7   15.01   16.24
   2  12  -7   26.44   17.23
   1  12  -7  138.08   23.77
  -1  12   7  201.57   31.07
   0  12   7  205.68   28.46
   0  12  -7   95.98   22.04
   0  12  -7  153.80   30.22
  -1  12  -7    6.19   18.48
   1  12   7   40.49   26.73
  -1  12  -7   48.13   21.67
   2  12   7   -6.67   27.45
  -2  12  -7   11.97   21.37
   3  12   7   10.19   31.43
  -3  12  -7    3.84   23.26
  -7  13   7   88.71   33.40
   7  13  -7   19.48   20.46
   6  13  -7  117.77   24.43
  -6  13   7  100.10   32.77
   5  13  -7  -17.34   19.54
  -5  13   7   32.85   30.41
   4  13  -7  119.26   24.45
  -4  13   7  205.70   36.69
   3  13  -7  115.35   23.91
  -3  13   7   77.37   29.02
  -2  13   7    7.19   27.73
   2  13  -7   69.85   20.18
   1  13  -7   16.59   19.24
  -1  13   7   21.09   23.90
  -1  13   7   23.26   28.69
   0  13   7   17.43   24.35
   0  13  -7  -17.00   20.05
   1  13   7   21.17   29.36
  -1  13  -7   -3.31   21.33
  14   0  -8  452.57   35.06
  13   0  -8  660.17   34.94
  12   0  -8   26.96   13.14
  11   0  -8   -2.07    9.32
  10   0  -8   48.75   10.42
   9   0  -8  241.97   17.50
   8   0  -8 3837.95  104.63
   7   0  -8 1274.75   42.43
   6   0  -8  436.18   21.09
   5   0  -8  296.74   17.78
  -5   0   8  216.71   16.55
   4   0  -8   10.67    7.25
  -4   0   8   13.23    7.87
   3   0  -8   61.48   11.06
  -3   0   8   54.36   10.09
   2   0  -8 2822.55   83.28
   2   0  -8 2588.54   78.42
  -1   0   8   90.22   14.93
   1   0   8  966.96   43.33
   2   0   8  173.20   22.89
   3   0   8  201.84   25.58
   4   0   8    8.42   14.35
   5   0   8   29.32   18.58
   6   0   8  939.93   56.49
   7   0   8  177.05   31.38
   8   0   8  -32.58   26.15
  14  -1  -8   50.16   19.69
  14   1  -8   98.93   21.06
  13  -1  -8    4.43   14.89
  13   1  -8   25.95   14.79
  12  -1  -8   18.24   11.51
  12   1  -8   -0.97   11.72
  11  -1  -8  247.90   19.09
  11   1  -8  253.66   20.95
  10  -1  -8   53.99   10.27
  10   1  -8   35.28   11.09
   9  -1  -8  170.00   13.90
   9   1  -8  133.46   15.07
   8  -1  -8    5.89    7.13
   8   1  -8   13.99    8.35
   7  -1  -8 1048.91   35.92
   7   1  -8 1083.02   38.76
  -6  -1   8  237.86   16.37
   6  -1  -8  240.72   15.41
   6   1  -8  260.45   17.18
   5  -1  -8  171.58   13.95
  -5  -1   8  178.70   13.56
  -5   1   8  149.33   15.43
   5   1  -8  172.89   14.98
  -4  -1   8  496.13   22.33
   4  -1  -8  568.68   25.15
   4   1  -8  477.61   25.13
  -4   1   8  506.67   25.29
   3  -1  -8    0.17    6.82
  -3   1   8   16.66    8.22
   3   1  -8   12.32    8.54
   2   1  -8  106.82   15.87
   2   1  -8  115.50   13.42
   1   1  -8 1508.96   51.49
   1   1  -8 1534.95   56.12
  -1   1   8 1586.30   54.99
   0  -1   8  450.57   27.95
   0   1   8  425.90   26.88
   1  -1   8  197.06   22.27
   1   1   8  225.06   21.06
   2  -1   8  370.40   28.75
   2   1   8  442.39   30.25
   3  -1   8    3.38   13.99
   3   1   8   35.88   15.16
   4  -1   8   26.29   16.64
   4   1   8    3.25   14.45
   5  -1   8  306.92   34.22
   5   1   8  277.08   34.05
   6  -1   8  237.60   32.68
   6   1   8  220.50   29.30
   7  -1   8   22.05   23.04
   7   1   8    7.04   24.67
   8  -1   8   78.05   29.69
   8   1   8   89.87   29.80
  14  -2  -8    3.61   18.91
  14   2  -8    8.06   19.05
  13  -2  -8   45.10   16.35
  13   2  -8   61.97   19.35
  12  -2  -8   63.02   13.79
  12   2  -8   55.35   14.52
  11  -2  -8    9.21    9.67
  11   2  -8    0.62   10.56
  10  -2  -8   15.57    8.40
  10   2  -8   10.94    9.48
   9  -2  -8  111.28   11.34
   9   2  -8  123.63   15.81
   8  -2  -8   21.56    7.21
   8   2  -8   10.73    8.28
  -8   2   8    1.01   12.45
   7  -2  -8    6.67    6.35
   7   2  -8    2.85    7.76
   6  -2  -8    8.26    6.24
   6  -2  -8   -1.11    8.68
  -6  -2   8    2.63    5.93
  -6   2   8   19.79    9.20
   6   2  -8    3.48    6.66
  -5  -2   8  105.74   10.79
   5  -2  -8  111.90   13.20
   5  -2  -8  119.31   11.66
  -5   2   8  118.61   16.44
   5   2  -8  132.89   15.87
   4  -2  -8  539.99   24.47
   4  -2  -8  512.46   25.00
   4   2  -8  530.08   27.04
  -4   2   8  551.09   28.19
   3  -2  -8  388.08   21.16
  -3   2   8  348.79   22.37
   3   2  -8  336.67   22.67
   2   2  -8  134.84   13.05
  -2   2   8  142.42   17.26
   2   2  -8  117.55   16.23
  -2   2   8  148.27   16.42
  -1   2   8   45.52   11.21
   1   2  -8   35.92   10.68
   0   2   8  373.34   24.73
   1  -2   8  746.59   38.06
   1   2   8  774.95   37.97
   2  -2   8  342.54   26.82
   2   2   8  357.77   27.49
   3  -2   8   99.23   19.44
   3   2   8   99.94   20.16
   4  -2   8   57.26   18.21
   4   2   8   39.75   17.40
   5  -2   8  128.46   39.05
   5   2   8   69.67   29.65
   6  -2   8   86.80   23.50
   6   2   8   80.63   24.84
   7  -2   8   69.32   25.96
   7   2   8   38.10   24.66
   8  -2   8   45.57   28.61
   8   2   8    6.66   28.33
  14  -3  -8   87.99   21.82
  14   3  -8   79.54   21.14
  13  -3  -8   26.37   16.59
  13   3  -8   32.08   17.17
  12  -3  -8  211.38   20.43
  12   3  -8  226.02   22.96
  11  -3  -8   43.12   11.47
  11   3  -8   24.74   12.64
  10  -3  -8  494.03   21.70
  10   3  -8  493.76   27.86
   9  -3  -8  329.93   16.18
   9   3  -8  328.31   22.33
  -9   3   8  322.24   23.23
   8  -3  -8   14.04    6.15
   8   3  -8    5.92    8.53
   7  -3  -8 1851.80   52.88
   7   3  -8 1950.80   61.72
  -6  -3   8  876.64   28.58
   6  -3  -8  874.24   29.25
   6   3  -8  921.31   41.21
  -6   3   8  901.22   40.40
   5  -3  -8   76.15   11.37
   5  -3  -8   71.25    9.42
  -5  -3   8   85.75    7.87
  -5   3   8   91.25   15.39
   5   3  -8   81.05   13.16
   4  -3  -8    2.51    6.66
   4  -3  -8   -2.99    7.67
  -4   3   8    6.93    9.13
   4   3  -8   10.50    8.35
   3  -3  -8  162.02   16.45
   3  -3  -8  134.23   13.89
   3   3  -8  153.55   17.90
  -3   3   8  145.93   18.57
  -2   3   8  405.42   25.39
   2   3  -8  375.94   18.30
  -2   3   8  430.84   23.27
  -1   3   8 2018.61   65.38
   1   3  -8 1954.31   68.27
   0   3  -8  952.68   38.31
   0   3  -8 1013.81   44.36
   0   3   8 1012.63   42.15
   1   3   8  297.70   23.74
   2  -3   8 1021.48   47.74
   2   3   8 1031.67   47.68
   3  -3   8  217.37   26.67
   3   3   8  209.81   27.38
   4  -3   8   50.96   16.87
   4   3   8   23.25   17.10
   5  -3   8   56.18   31.83
   5   3   8   87.10   34.94
   6  -3   8  -14.73   19.78
   6   3   8   -7.42   20.60
   7  -3   8  212.79   34.14
   7   3   8  270.40   38.72
  14   4  -8   80.15   22.70
  13  -4  -8   53.06   15.79
  13   4  -8   56.96   18.56
  12  -4  -8  187.77   17.53
  12   4  -8  161.66   21.75
  11  -4  -8   47.35   11.40
  11   4  -8    7.56   12.09
 -11   4   8   56.67   17.67
  10  -4  -8  155.34   13.82
  10   4  -8  184.59   19.93
   9  -4  -8    3.74    6.38
   9   4  -8  -10.93    9.86
   8  -4  -8  664.06   25.12
   8   4  -8  666.34   32.06
   7  -4  -8   32.43    8.24
   7  -4  -8   31.37    6.13
   7   4  -8   23.62   10.14
   6  -4  -8  764.59   26.59
   6   4  -8  808.86   34.64
  -6   4   8  778.43   38.78
   5  -4  -8   -2.79    5.39
   5  -4  -8   -4.48    6.86
   5   4  -8  -17.19    7.16
  -5   4   8   27.33   20.21
   4  -4  -8 1090.79   37.11
   4  -4  -8 1122.20   36.54
   4   4  -8 1063.54   43.86
  -4   4   8 1193.38   48.08
   3  -4  -8  347.28   18.26
  -3   4   8  304.33   24.49
   3   4  -8  333.96   23.36
  -2   4   8 1724.51   56.19
   2   4  -8 1678.20   47.65
   2   4  -8 1756.90   61.68
   1   4  -8  541.76   24.48
  -1   4   8  583.08   28.85
   1   4  -8  538.93   31.21
   0   4  -8  340.61   25.96
   0   4   8  340.24   24.30
   1   4   8  536.80   31.47
  -1   4  -8  487.60   31.95
   2   4   8   91.70   18.48
   3  -4   8  189.45   26.32
   3   4   8  259.79   29.51
   4  -4   8    4.89   15.46
   4   4   8   20.47   18.57
   5  -4   8   28.40   19.48
   5   4   8   -6.73   19.51
   6  -4   8  227.56   32.50
   6   4   8  137.17   29.83
   7  -4   8   35.90   24.81
   7   4   8   26.92   27.07
  13   5  -8   97.95   21.45
  12  -5  -8  140.53   22.06
  12   5  -8  120.87   19.74
  10   5  -8  446.24   27.89
   9   5  -8    5.14   10.73
   8   5  -8   -2.31    8.86
   7   5  -8    2.55    8.79
   6  -5  -8  652.46   20.25
  -6   5   8  665.46   37.03
   6   5  -8  697.22   33.50
   5  -5  -8 2774.08   72.27
   5  -5  -8 2737.77   71.65
  -5   5   8 2739.35   90.17
   5   5  -8 2716.18   84.55
   4  -5  -8  261.06   14.52
   4  -5  -8  235.57   15.70
   4   5  -8  278.87   22.30
  -4   5   8  242.59   24.05
   3  -5  -8  831.60   30.19
  -3   5   8  833.68   40.96
   3   5  -8  904.90   39.70
  -3   5   8  865.49   32.68
  -2   5   8 1664.38   64.01
   2   5  -8 1770.49   63.28
  -2   5   8 1832.62   57.54
   1   5  -8   88.70   10.94
  -1   5   8   54.42   11.91
   1   5  -8   74.64   15.13
  -1   5   8   67.16   14.54
   0   5   8  142.21   18.86
   0   5  -8   99.88   16.72
  -1   5  -8   11.70   11.22
   1   5   8   18.08   12.83
   2   5   8    5.19   13.17
  -2   5  -8   12.05   12.99
  -3   5  -8  614.79   38.68
   3   5   8  544.71   39.88
   4  -5   8  199.19   26.92
   4   5   8  152.09   26.27
   5  -5   8   73.71   22.15
   5   5   8   37.29   23.65
   6  -5   8  129.59   27.56
   6   5   8  156.94   32.78
   7  -5   8   33.10   24.88
   7   5   8   35.77   29.84
  13   6  -8    9.95   17.65
  12   6  -8   54.20   17.88
  11   6  -8   26.33   14.27
  10   6  -8   -1.51   12.35
   9   6  -8   89.44   16.69
   8   6  -8   -4.92   11.29
   7   6  -8   -8.02    9.89
   6   6  -8   20.38   10.42
  -6   6   8    0.13   11.77
   5  -6  -8  269.94   11.82
   5   6  -8  276.19   22.31
  -5   6   8  253.49   27.61
   4  -6  -8  721.75   24.67
   4  -6  -8  810.75   27.97
   4   6  -8  751.31   37.10
  -4   6   8  777.48   40.78
   3  -6  -8  340.83   17.41
  -3   6   8  381.90   29.92
  -3   6   8  384.99   20.32
   3   6  -8  375.52   26.02
  -2   6   8    6.56   12.79
   2   6  -8   10.34   11.87
  -2   6   8   11.31   10.06
   1   6  -8   30.87    9.51
   1   6  -8   47.10   12.60
  -1   6   8   30.76   13.02
  -1   6   8   35.53   11.91
   0   6  -8  246.73   24.06
   0   6   8  224.92   23.23
   1   6   8  664.13   38.07
  -1   6  -8  681.58   38.11
   2   6   8  648.81   39.20
  -2   6  -8  561.99   35.98
   3   6   8  322.86   33.73
  -3   6  -8  341.50   31.57
   4   6   8   -6.15   19.67
   5   6   8   89.28   29.00
  -5   6  -8  105.45   25.70
   6   6   8  177.59   34.43
   7  -6   8  150.78   33.23
   7   6   8  218.41   38.42
  12   7  -8   62.83   19.39
  11   7  -8   11.50   15.26
  10   7  -8    2.60   13.07
   9   7  -8  157.51   21.63
   8   7  -8   36.60   13.98
   7   7  -8  102.63   17.62
  -7   7   8  160.45   26.25
   6   7  -8    5.17   10.30
  -6   7   8   -3.44   13.28
   5   7  -8  222.81   22.03
  -5   7   8  255.89   28.21
   4  -7  -8   25.58    7.57
   4  -7  -8   13.62    6.00
  -4   7   8   20.81   13.97
   4   7  -8  -16.31    9.72
   3  -7  -8  899.74   29.96
   3   7  -8 1003.74   43.91
  -3   7   8  908.20   47.09
  -3   7   8  878.96   33.43
   2   7  -8  517.29   31.96
  -2   7   8  511.15   34.57
  -2   7   8  471.49   25.84
   1   7  -8   -1.06   12.12
  -1   7   8  -18.44   12.42
  -1   7   8    3.13   12.20
   0   7  -8   43.44   15.83
   1   7   8   52.22   16.77
  -1   7  -8   74.95   18.36
   2   7   8   18.34   18.34
  -2   7  -8   13.87   16.01
  -3   7  -8  113.33   22.52
   3   7   8  121.77   26.31
  -4   7  -8  111.75   23.46
   5   7   8  -12.53   24.53
  -5   7  -8   -6.92   21.61
  -6   7  -8   14.73   26.38
   6   7   8  -16.19   27.96
  12   8  -8  429.31   35.09
  11   8  -8   44.32   16.71
  10   8  -8  609.59   37.70
   9   8  -8  344.00   29.49
   7   8  -8  197.91   23.64
  -7   8   8  143.98   26.83
  -6   8   8  896.00   49.45
   6   8  -8  830.33   40.57
   5   8  -8   10.41   11.96
  -5   8   8   -1.75   16.53
   4  -8  -8 1207.18   35.24
  -4   8   8 1158.98   56.48
   4   8  -8 1210.89   50.19
   3  -8  -8 1210.67   38.36
  -3   8   8 1248.14   41.58
  -3   8   8 1211.62   57.66
   3   8  -8 1384.78   53.95
  -2   8   8  113.69   15.68
   2   8  -8   91.48   18.14
  -2   8   8  116.01   22.42
  -1   8   8  114.93   17.89
  -1   8   8   92.49   20.79
   1   8  -8  104.82   18.59
   0   8   8   93.62   18.67
   0   8  -8  116.39   20.77
  -1   8  -8  -11.46   14.62
   1   8   8   11.78   16.69
  -2   8  -8  573.45   39.15
   2   8   8  496.30   40.48
  -3   8  -8  174.78   34.91
   3   8   8  180.60   29.38
   4   8   8  326.08   38.67
  -4   8  -8  319.07   34.55
   5   8   8  385.84   45.50
  -5   8  -8  511.20   44.03
  11   9  -8  259.57   28.75
  10   9  -8   78.71   19.94
   9   9  -8   19.20   15.12
   8   9  -8  129.27   22.19
  -8   9   8  115.92   27.84
   7   9  -8   80.99   18.42
  -7   9   8   94.72   25.47
  -6   9   8   48.19   21.21
   6   9  -8   53.67   16.19
  -5   9   8  717.39   45.61
   5   9  -8  632.01   37.61
   4   9  -8   51.96   15.02
  -4   9   8    1.46   16.32
  -3   9   8  731.87   28.78
   3   9  -8  697.26   39.28
  -3   9   8  694.88   45.54
  -2   9   8  678.83   43.52
   2   9  -8  635.12   38.29
  -2   9   8  642.87   30.76
   1   9  -8   21.76   14.85
  -1   9   8   -3.06   16.13
  -1   9   8   10.85   14.26
   0   9   8   31.41   17.12
   0   9  -8  -17.81   14.77
   1   9   8  161.63   25.78
  -1   9  -8  166.52   25.20
   2   9   8   19.51   23.26
  -2   9  -8   24.92   24.89
   3   9   8  559.50   48.46
  -3   9  -8  632.28   44.09
   4   9   8  371.48   45.07
  -4   9  -8  410.67   40.01
   5   9   8  -11.59   31.69
  -5   9  -8  -18.49   24.32
  10  10  -8   21.56   18.84
   9  10  -8   -2.44   16.34
  -9  10   8  -47.05   22.63
  -8  10   8  135.81   29.05
   8  10  -8  138.40   24.46
  -7  10   8   52.56   23.68
   7  10  -8   30.48   17.22
   6  10  -8   19.57   14.40
  -6  10   8   -9.52   20.09
   5  10  -8   31.63   15.03
  -5  10   8   28.74   21.24
  -4  10   8   15.59   19.95
  -3  10   8   30.35   11.64
  -3  10   8   41.20   22.14
   3  10  -8   48.52   17.53
   2  10  -8  127.86   20.92
  -2  10   8  155.41   29.20
  -2  10   8  154.76   18.72
  -1  10   8  -27.23   18.97
  -1  10   8   21.51   17.20
   1  10  -8   14.58   17.36
   0  10   8  175.10   25.93
   1  10   8   71.05   25.25
  -1  10  -8   72.17   21.24
   2  10   8   22.55   26.14
  -2  10  -8   22.72   19.56
  -3  10  -8   32.44   21.22
   3  10   8    0.57   27.54
  -4  10  -8  -10.16   23.68
   4  10   8   50.93   32.92
   9  11  -8   -4.13   18.01
  -9  11   8    9.93   27.07
   8  11  -8   17.82   18.38
  -8  11   8  -19.37   25.38
   7  11  -8   29.18   19.56
  -7  11   8    8.71   26.48
   6  11  -8  177.49   24.57
  -6  11   8  146.30   31.80
  -5  11   8  534.07   48.04
   5  11  -8  500.41   36.94
   4  11  -8   27.31   17.28
  -4  11   8   24.50   22.90
  -3  11   8  352.78   40.67
   3  11  -8  468.36   35.65
  -2  11   8  559.68   46.67
   2  11  -8  577.84   38.03
  -2  11   8  602.76   32.33
  -1  11   8  220.11   25.43
   1  11  -8  263.46   29.00
  -1  11   8  249.46   34.33
   0  11   8   39.98   22.56
   0  11  -8   56.73   22.03
  -1  11  -8   62.04   21.78
   1  11   8   84.39   28.10
   2  11   8  109.80   30.99
  -2  11  -8   57.80   23.39
   3  11   8  287.23   43.32
  -3  11  -8  393.83   39.51
  -8  12   8    2.83   29.95
   8  12  -8    6.52   18.78
  -7  12   8   59.00   32.06
   7  12  -8   15.03   20.00
  -6  12   8  487.64   50.02
   6  12  -8  466.74   38.42
   5  12  -8   69.91   20.60
  -5  12   8   62.41   30.39
  -4  12   8  221.40   36.98
   4  12  -8  229.79   28.82
  -3  12   8  234.22   36.57
   3  12  -8  172.48   25.91
  -2  12   8  104.77   30.37
  -2  12   8   72.61   19.94
   2  12  -8   58.03   21.13
   1  12  -8   36.60   20.52
  -1  12   8   60.72   26.61
   0  12  -8  228.74   30.31
   0  12   8  224.07   31.04
   1  12   8  148.57   32.87
  -1  12  -8   49.91   24.71
  -5  13   8   68.21   32.93
   5  13  -8    5.98   21.06
   4  13  -8  -10.76   19.88
  -4  13   8  -17.36   31.36
   3  13  -8  300.18   32.74
  -3  13   8  279.62   41.15
  -2  13   8    1.76   28.24
   2  13  -8   15.48   20.90
   1  13  -8  238.70   30.73
  -1  13   8  245.69   37.20
  14   0  -9  -18.29   17.12
  13   0  -9   -9.46   13.79
  12   0  -9   -7.94   11.37
  11   0  -9   -0.28   10.20
  10   0  -9   17.93    9.99
   9   0  -9   -0.45    9.43
   8   0  -9   -1.86    7.45
  -7   0   9    0.36    8.57
   7   0  -9   -5.11    7.31
   6   0  -9   -4.01    7.07
  -6   0   9  -13.60    7.80
  -5   0   9    2.74    7.86
   5   0  -9   -7.03    7.40
  -4   0   9    3.64    7.99
   4   0  -9   -5.35    7.46
   3   0  -9    1.50    8.13
   2   0  -9    1.83    9.96
  -1   0   9   -0.80    8.79
   0   0   9    0.71   10.42
   1   0   9    3.27   12.27
   2   0   9  -31.50   11.02
   3   0   9    6.58   14.70
   4   0   9  -18.10   27.56
   5   0   9   12.70   17.94
   6   0   9   22.13   25.27
   7   0   9   47.77   27.49
  14  -1  -9  267.40   26.55
  14   1  -9  272.74   27.24
  13  -1  -9  227.38   22.87
  13   1  -9  253.94   24.76
  12  -1  -9  170.20   18.48
  12   1  -9  162.96   19.07
  11  -1  -9  524.13   26.44
  11   1  -9  576.60   28.88
  10  -1  -9  179.33   16.06
  10   1  -9  135.16   15.97
   9  -1  -9   60.84   11.28
   9   1  -9   76.78   12.89
   8  -1  -9  652.08   27.52
   8   1  -9  678.46   34.21
  -7  -1   9   89.20   13.34
   7  -1  -9   84.86   11.90
   7   1  -9   83.31   12.69
  -7   1   9   85.14   15.37
   6  -1  -9  860.27   34.11
  -6  -1   9  935.61   34.93
   6   1  -9  927.00   36.89
  -6   1   9  923.94   38.41
   5  -1  -9 1898.52   59.90
  -5  -1   9 1871.85   57.88
  -5   1   9 1917.25   63.01
   5   1  -9 1921.06   62.22
  -4  -1   9   80.26   11.40
   4  -1  -9   64.36   12.62
   4   1  -9   69.02   12.23
  -4   1   9   75.43   13.70
   3  -1  -9  136.02   17.06
   3   1  -9  112.87   17.29
  -3   1   9  116.69   16.20
   2  -1  -9   -4.88    9.21
   2   1  -9   21.60   10.35
   2   1  -9   -3.32    9.36
  -1   1   9   76.32   15.06
   1   1  -9   88.77   15.57
   0  -1   9  873.21   42.02
   0   1   9  841.12   41.35
   1  -1   9  302.66   26.67
   1   1   9  357.03   28.13
   2  -1   9  110.83   19.23
   2   1   9  171.73   23.71
   3  -1   9  876.63   47.89
   3   1   9  901.82   48.51
   4   1   9  137.47   41.52
   5  -1   9   12.59   19.29
   5   1   9   60.23   21.31
   6  -1   9   10.03   22.55
   6   1   9    9.02   23.59
   7  -1   9   53.95   28.30
   7   1   9  -38.46   25.66
  14  -2  -9   79.32   19.87
  14   2  -9   73.20   19.98
  13  -2  -9  505.99   30.35
  12  -2  -9  263.08   21.80
  12   2  -9  341.30   25.84
  11  -2  -9  146.22   15.94
  11   2  -9  142.22   17.93
  10  -2  -9  366.66   19.64
  10   2  -9  339.50   23.65
   9  -2  -9   14.70    7.61
   9   2  -9   -3.38    9.06
   8  -2  -9   51.71    9.16
   8   2  -9   16.24    9.65
  -7  -2   9  597.23   25.49
   7  -2  -9  591.62   24.54
   7   2  -9  536.95   27.92
  -7   2   9  589.37   32.50
   6  -2  -9  427.08   21.24
  -6  -2   9  431.89   20.70
  -6   2   9  397.75   25.94
   6   2  -9  376.61   23.99
   5  -2  -9  988.02   36.04
  -5  -2   9  946.64   42.41
   5   2  -9  973.98   44.21
  -5   2   9  905.64   40.36
   4  -2  -9 1802.41   58.47
  -4   2   9 1809.86   62.07
   4   2  -9 1777.51   64.74
   3  -2  -9  518.47   27.49
   3   2  -9  483.86   28.77
  -3   2   9  464.22   27.31
   2   2  -9  125.78   17.25
   2   2  -9   94.71   13.70
  -2   2   9  103.58   15.50
   1   2  -9  483.80   30.41
   0   2   9  111.09   18.11
   1  -2   9  786.20   41.35
   1   2   9  750.53   40.60
   2  -2   9 1466.30   61.03
   2   2   9 1410.58   60.86
   3  -2   9   12.10   15.32
   3   2   9  -13.30   15.12
   4  -2   9   20.26   19.59
   5  -2   9   52.11   22.21
   5   2   9   96.72   25.88
   6  -2   9   91.57   27.37
   6   2   9  115.22   29.51
   7  -2   9   88.10   30.92
   7   2   9   70.69   30.20
  14  -3  -9    1.31   23.28
  14   3  -9   20.56   18.87
  13  -3  -9   27.38   22.44
  13   3  -9   16.05   16.28
  12  -3  -9  246.15   21.19
  12   3  -9  233.81   23.85
  11  -3  -9  166.62   16.32
  11   3  -9  216.36   22.23
  10  -3  -9  137.28   12.87
  10   3  -9  132.31   18.30
   9  -3  -9  160.85   13.06
   9   3  -9  172.93   19.88
   8  -3  -9  330.17   17.13
   8  -3  -9  350.43   22.67
   8   3  -9  354.98   23.61
  -7  -3   9  859.47   36.02
   7  -3  -9  892.55   34.30
   7  -3  -9  914.99   31.25
  -7   3   9  957.60   43.38
   7   3  -9  944.13   38.82
   6  -3  -9   -6.48    9.82
   6  -3  -9    3.45    6.82
  -6  -3   9   10.30    6.71
   6   3  -9  -12.22    8.58
   5  -3  -9   40.19   11.19
   5  -3  -9   52.59   10.04
  -5   3   9   42.28   13.41
   5   3  -9   61.54   11.85
   4  -3  -9   86.79   13.08
   4   3  -9  122.35   16.81
  -4   3   9   69.48   15.49
   3  -3  -9  175.75   18.93
  -3   3   9  180.77   20.32
   3   3  -9  205.25   22.95
  -2   3   9  783.61   36.01
   2   3  -9  803.06   30.57
  -2   3   9  815.80   42.21
   2   3  -9  798.25   39.81
  -1   3   9  534.49   32.46
   1   3  -9  464.66   26.71
   1   3  -9  481.66   31.56
   0   3  -9  165.18   22.54
   0   3   9  155.32   21.36
   1   3   9    2.07   12.32
   2  -3   9  183.52   25.12
   2   3   9  206.32   25.92
   3  -3   9  141.27   23.33
   3   3   9  119.66   23.95
   4  -3   9  199.03   28.99
   4   3   9  201.41   41.04
   5  -3   9  346.77   37.63
   5   3   9  440.08   41.39
   6  -3   9   25.67   22.84
   6   3   9   28.67   27.84
   7  -3   9   42.32   27.67
   7   3   9   23.87   29.56
  13   4  -9  333.31   31.45
  12  -4  -9  356.33   22.50
  12   4  -9  351.53   28.11
  11  -4  -9  324.21   19.10
  11   4  -9  332.24   26.88
  10  -4  -9   33.87    8.45
  10   4  -9    6.10   12.01
   9  -4  -9  231.82   13.19
   9  -4  -9  222.90   18.80
   9   4  -9  215.53   21.43
   8  -4  -9  795.18   25.81
   8  -4  -9  797.63   29.41
   8   4  -9  800.78   36.90
   7  -4  -9  427.12   17.95
   7  -4  -9  451.33   21.51
  -7   4   9  434.64   31.25
   7   4  -9  420.36   26.28
   6  -4  -9  266.30   21.95
   6  -4  -9  225.72   14.45
  -6   4   9  270.67   25.13
   6   4  -9  240.89   20.29
   5  -4  -9   -2.50    6.98
   5  -4  -9   -7.84    8.86
  -5   4   9    7.77   11.08
   5   4  -9    0.27    8.75
   4  -4  -9   54.58   10.89
   4   4  -9   74.56   15.20
  -4   4   9   60.10   15.42
   3   4  -9  123.72   18.43
  -3   4   9  114.33   19.43
  -2   4   9  337.94   25.88
   2   4  -9  377.56   18.43
  -2   4   9  350.79   24.48
   2   4  -9  384.43   28.22
   1   4  -9   11.72   11.20
   1   4  -9   15.01   11.62
  -1   4   9   17.00   11.14
   0   4   9   47.00   14.07
   0   4  -9   39.89   13.80
  -1   4  -9  175.56   22.57
   1   4   9  200.74   23.14
   2   4   9   94.62   21.56
  -2   4  -9   89.46   19.79
   3  -4   9  129.48   23.13
   3   4   9   73.55   21.65
   4  -4   9   55.35   22.19
   4   4   9   79.92   24.88
   5  -4   9  127.89   25.10
   5   4   9  176.04   33.41
   6  -4   9  269.43   36.08
   6   4   9  259.03   39.06
  13   5  -9   67.34   19.31
  12   5  -9   59.78   16.98
  11   5  -9  107.51   19.75
  10   5  -9  138.03   19.36
   9   5  -9   60.44   14.96
   8   5  -9   47.51   13.22
   7  -5  -9  108.45    8.89
   7  -5  -9   93.59    9.67
   7   5  -9  104.02   16.67
  -7   5   9  110.46   20.55
   6  -5  -9  230.38   14.05
  -6   5   9  227.20   27.14
   6   5  -9  242.35   22.95
   5  -5  -9  708.93   26.37
  -5   5   9  654.26   38.94
   5   5  -9  682.92   35.65
   4  -5  -9  173.28   16.28
   4  -5  -9  154.62   15.20
   4   5  -9  165.53   20.22
  -4   5   9  140.91   21.40
  -3   5   9   78.14   13.50
   3   5  -9  109.35   17.38
  -3   5   9   74.48   18.20
  -2   5   9   40.13   15.35
  -2   5   9   79.71   13.49
   2   5  -9   73.98   15.91
   2   5  -9   85.60    8.81
   1   5  -9  251.03   26.25
  -1   5   9  233.43   22.33
   1   5  -9  214.71   18.94
   0   5  -9 1064.48   42.62
   0   5  -9 1043.76   49.43
   0   5   9 1134.70   47.84
  -1   5  -9  464.63   34.84
   1   5   9  512.31   34.51
   2   5   9   96.37   22.66
  -2   5  -9  106.38   21.37
   3   5   9  439.18   40.83
   4   5   9   57.22   23.69
   5  -5   9   26.74   22.97
   5   5   9    7.37   24.32
   6  -5   9   87.45   28.48
   6   5   9   -5.20   28.75
  13   6  -9  129.58   22.96
  12   6  -9  -24.73   14.99
  11   6  -9  576.43   35.58
  10   6  -9  174.68   23.10
   9   6  -9  345.85   27.43
   8   6  -9 1475.38   57.34
  -8   6   9 1544.98   66.81
  -7   6   9   29.54   16.26
   7   6  -9   33.43   13.25
   6   6  -9  375.43   27.04
  -6   6   9  354.59   31.35
   5  -6  -9   34.83    8.22
   5  -6  -9   25.61    7.37
  -5   6   9   43.23   15.92
   5   6  -9   14.56   11.35
   4  -6  -9    3.65    8.20
   4  -6  -9    7.44    9.17
   4   6  -9   -3.82   10.52
  -4   6   9   12.32   14.70
   3   6  -9  350.47   28.24
  -3   6   9  403.13   31.19
  -3   6   9  416.89   23.56
   2   6  -9  344.91   28.26
  -2   6   9  293.12   23.69
  -2   6   9  368.57   29.60
   1   6  -9  177.86   22.48
  -1   6   9  181.88   20.14
   1   6  -9  164.95   16.89
   0   6  -9  305.28   31.24
   0   6   9  273.14   26.90
  -1   6  -9   13.52   14.82
   1   6   9   43.08   17.78
  -2   6  -9   41.09   17.88
   2   6   9   67.17   21.28
   3   6   9  563.64   45.21
  -3   6  -9  501.53   39.87
   4   6   9  371.24   41.34
  -4   6  -9  484.19   41.93
  -5   6  -9   72.63   27.05
   5   6   9   88.49   30.53
  -6   6  -9  416.83   45.51
   6   6   9  401.83   48.50
  12   7  -9  206.82   26.15
  11   7  -9   29.62   15.22
  10   7  -9  719.65   40.20
   9   7  -9  779.45   41.34
  -8   7   9   -1.18   18.14
   8   7  -9   -5.25   12.99
  -7   7   9  606.97   42.00
   7   7  -9  631.16   35.60
   6   7  -9  122.84   18.99
  -6   7   9   94.25   21.20
   5  -7  -9  286.23   13.75
  -5   7   9  251.64   28.79
   5   7  -9  283.19   25.39
   4  -7  -9  501.85   24.22
  -4   7   9  494.98   36.27
   4   7  -9  543.01   33.28
  -3   7   9  296.64   31.95
  -3   7   9  275.41   20.77
   3   7  -9  284.80   26.71
   2   7  -9  884.77   45.30
  -2   7   9  917.91   48.32
  -2   7   9  886.57   38.84
   1   7  -9  926.70   45.54
  -1   7   9  823.57   43.98
   0   7   9  175.67   23.82
   0   7  -9  225.04   25.67
  -1   7  -9  -10.24   15.86
   1   7   9   10.13   17.40
   2   7   9   70.78   24.11
  -2   7  -9   74.69   21.50
   3   7   9    2.41   29.62
  -3   7  -9  -30.79   17.85
   4   7   9  577.84   52.43
  -4   7  -9  579.65   45.31
   5   7   9  621.38   57.49
  -5   7  -9  706.01   51.84
  12   8  -9    9.18   18.60
  11   8  -9   57.55   18.25
  10   8  -9   14.03   14.84
   9   8  -9   30.00   15.87
   8   8  -9   81.99   19.00
  -8   8   9   87.55   23.65
  -7   8   9   66.01   21.43
   6   8  -9   27.16   14.35
  -6   8   9  -18.17   16.72
  -5   8   9   41.54   18.41
   5   8  -9   21.25   13.66
   4  -8  -9   15.29    9.78
   4  -8  -9  -12.19    7.65
  -4   8   9    7.63   18.83
   4   8  -9  -13.98   12.82
  -3   8   9   25.53   11.94
  -3   8   9   28.66   17.73
   3   8  -9    6.72   14.75
  -2   8   9   23.65   14.11
  -2   8   9   38.22   18.97
   2   8  -9   22.44   13.28
   1   8  -9   29.61   16.77
  -1   8   9   64.12   20.46
   0   8  -9    0.92   17.04
   0   8   9    1.24   16.74
   1   8   9   -6.46   18.42
  -1   8  -9  -36.56   19.07
  -2   8  -9   47.56   20.79
   2   8   9   42.25   24.01
  -3   8  -9  -33.31   19.35
   3   8   9   -7.54   27.17
   4   8   9   -9.60   28.66
  -4   8  -9   -9.58   22.76
  11   9  -9   13.06   19.49
  10   9  -9  558.31   38.36
   9   9  -9  466.20   34.76
  -9   9   9  315.03   37.46
   8   9  -9   29.93   17.39
  -8   9   9   60.02   24.11
   7   9  -9   20.96   15.08
  -7   9   9   20.39   21.26
   6   9  -9   41.84   15.63
  -6   9   9   37.44   21.75
  -5   9   9   73.62   26.63
   5   9  -9   51.77   18.29
   4  -9  -9  359.48   18.42
   3   9  -9  362.58   34.36
  -3   9   9  350.85   23.16
   2   9  -9   76.15   25.81
  -2   9   9   40.07   15.44
  -2   9   9   55.76   21.35
  -1   9   9  407.02   31.67
   1   9  -9  418.46   57.28
  -1   9   9  444.21   37.47
   0   9   9   82.40   21.49
   0   9  -9   45.32   19.55
   1   9   9   14.56   23.41
  -1   9  -9   43.54   20.38
   2   9   9   34.54   26.90
  -2   9  -9  -12.12   19.74
  -3   9  -9  100.85   27.31
   3   9   9  107.55   32.87
   4   9   9  174.66   40.32
  -4   9  -9  212.10   33.10
 -10  10   9   30.57   29.17
  10  10  -9   60.58   20.97
   9  10  -9  241.02   29.53
  -9  10   9  200.81   38.33
  -8  10   9  680.88   53.66
   8  10  -9  605.31   40.79
  -7  10   9   64.20   25.37
   7  10  -9   32.90   17.98
  -6  10   9  171.02   31.09
   6  10  -9  237.99   27.40
  -5  10   9   54.28   21.64
   5  10  -9   -1.04   14.72
  -4  10   9   41.80   23.37
   4  10  -9   27.52   16.14
  -3  10   9 1028.67   37.67
   3  10  -9 1006.00   50.53
  -3  10   9 1017.33   58.77
  -2  10   9  865.39   52.76
  -2  10   9  872.97   40.50
   2  10  -9  939.45   48.68
  -1  10   9   -5.26   17.81
   1  10  -9   -7.69   17.05
   0  10   9  337.11   34.54
   0  10  -9  371.63   36.68
  -1  10  -9   31.68   21.78
   1  10   9   39.11   26.35
   2  10   9   25.67   51.25
  -2  10  -9   71.95   25.38
   3  10   9  328.01   44.16
  -3  10  -9  373.47   40.11
  -9  11   9   70.08   34.33
   9  11  -9  135.03   25.28
  -8  11   9    7.06   27.63
   8  11  -9   -9.56   18.77
   7  11  -9   41.11   19.64
  -7  11   9   19.45   25.99
   6  11  -9  208.60   26.59
  -6  11   9  138.14   33.12
   5  11  -9  184.04   27.15
  -5  11   9  143.95   32.04
   4  11  -9   76.61   21.06
  -4  11   9   80.60   27.77
  -3  11   9  449.49   47.58
   3  11  -9  488.36   39.15
  -3  11   9  441.64   26.33
  -2  11   9   21.54   18.04
   2  11  -9  -17.39   18.52
  -2  11   9   32.95   24.13
  -1  11   9   41.52   22.32
   1  11  -9   25.60   20.34
   0  11  -9   70.78   25.13
   0  11   9   82.13   26.42
  -1  11  -9  154.01   29.29
   1  11   9  151.23   33.29
  -7  12   9  284.34   43.48
   7  12  -9  400.65   39.17
   6  12  -9  162.07   26.77
  -6  12   9  216.36   39.69
  -5  12   9  -15.60   29.09
   5  12  -9  -20.22   19.25
   4  12  -9   62.27   21.73
  -4  12   9   84.73   32.32
   3  12  -9  101.41   24.90
  -3  12   9  122.30   33.28
  -2  12   9   21.60   27.58
   2  12  -9    8.07   20.82
   1  12  -9   29.63   22.50
  -1  12   9   19.60   24.83
   0  12   9   58.54   29.63
   0  12  -9   62.39   23.71
  14   0 -10   19.77   17.73
  13   0 -10    2.69   14.38
  12   0 -10  738.89   34.20
  11   0 -10 2003.59   63.55
  10   0 -10   96.18   13.98
   9   0 -10  117.17   15.00
   8   0 -10  234.40   23.21
  -8   0  10  256.59   22.17
  -7   0  10   12.39   10.78
   7   0 -10   -2.61    9.25
  -6   0  10 1421.53   49.70
   6   0 -10 1296.27   48.61
   5   0 -10 1079.21   50.78
  -5   0  10  990.54   40.27
   4   0 -10  134.25   18.25
   3   0 -10 2121.70   72.19
   0   0  10   50.72   16.00
   1   0  10   63.96   16.18
   2   0  10  187.83   25.12
   3   0  10 1142.40   61.16
   4   0  10  124.94   24.97
   5   0  10  409.98   43.62
   6   0  10  173.40   35.76
  14  -1 -10  104.26   20.66
  14   1 -10  111.42   21.52
  13  -1 -10   11.71   14.80
  13   1 -10   24.45   14.81
  12  -1 -10  106.97   15.98
  12   1 -10   76.63   15.82
  11  -1 -10    6.31    9.91
  11   1 -10   21.39   11.94
  10  -1 -10  263.40   22.16
  10   1 -10  271.20   22.10
   9  -1 -10    6.41    9.71
   9   1 -10    3.09   10.38
  -8  -1  10  209.40   19.73
   8  -1 -10  182.60   17.23
   8   1 -10  195.01   18.87
  -8   1  10  221.40   24.04
  -7  -1  10   17.07   10.34
   7  -1 -10    7.83    7.90
   7   1 -10   12.96   10.03
  -7   1  10    4.24   10.68
  -6  -1  10   16.73    9.98
   6  -1 -10   35.26   10.13
   6   1 -10   41.01   11.52
  -6   1  10   29.68   11.55
   5  -1 -10  643.90   31.43
  -5  -1  10  707.71   29.40
  -5   1  10  626.58   32.77
   5   1 -10  664.27   32.76
   4  -1 -10  575.95   31.40
   4   1 -10  628.26   32.79
  -4   1  10  653.72   32.11
   3  -1 -10  115.10   17.24
   3   1 -10   87.20   16.11
   2  -1 -10  799.80   39.92
   2   1 -10  823.95   40.95
  -1   1  10   22.38   12.99
   1   1 -10    6.13   11.36
   0  -1  10   48.17   15.95
   0   1  10   33.64   14.33
   1  -1  10  236.33   28.57
   1   1  10  209.76   26.77
   2  -1  10  987.55   51.96
   2   1  10 1001.63   52.65
   3  -1  10   41.14   17.52
   3   1  10   23.17   20.67
   4  -1  10   95.01   23.36
   4   1  10  177.18   29.19
   5  -1  10    3.16   24.07
   5   1  10   38.00   26.03
   6  -1  10  -12.43   26.19
   6   1  10   66.76   30.76
  14  -2 -10   20.76   18.61
  14   2 -10  -44.51   16.77
  13  -2 -10   75.84   16.38
  13   2 -10   57.08   18.59
  12  -2 -10   32.15   12.64
  12   2 -10   21.28   14.06
  11  -2 -10   34.50   11.14
  11   2 -10   30.34   12.91
  10  -2 -10   21.24    9.37
  10   2 -10   29.85   12.38
   9  -2 -10   19.92    9.28
   9   2 -10   13.12   11.32
  -8  -2  10  138.71   16.40
   8  -2 -10  144.80   14.53
   8   2 -10  144.99   18.16
  -8   2  10  181.18   23.16
   7  -2 -10  164.15   15.64
  -7  -2  10  171.07   16.57
  -7   2  10  186.98   35.96
   7   2 -10  174.83   19.19
   6  -2 -10  193.15   16.91
  -6  -2  10  245.92   16.67
  -6   2  10  234.66   22.33
   6   2 -10  249.42   21.31
   5  -2 -10    7.52    9.64
   5   2 -10   16.16   10.39
  -5   2  10   19.32   12.23
   4  -2 -10   31.95   12.11
  -4   2  10   26.74   12.82
   4   2 -10   34.32   12.16
   3  -2 -10  557.66   34.19
   3   2 -10  584.46   33.08
  -3   2  10  458.38   28.70
   2   2 -10  903.37   43.84
  -1   2  10  319.67   27.37
   1   2 -10  405.02   30.92
   0   2 -10  -11.91   12.97
   0   2  10   -6.76   12.46
   1  -2  10  145.41   23.55
   1   2  10  156.26   23.58
   2  -2  10  238.66   31.10
   2   2  10  221.06   28.99
   3  -2  10   75.69   22.38
   3   2  10  118.71   32.70
   4  -2  10   13.46   18.68
   4   2  10   29.62   21.50
   5  -2  10   36.14   23.55
   5   2  10   28.59   26.49
   6  -2  10  -15.48   26.69
   6   2  10  -18.78   26.28
  13   3 -10  109.06   19.45
  12  -3 -10   89.12   14.51
  11  -3 -10  110.07   13.73
  11   3 -10  131.03   18.20
  10  -3 -10  375.64   19.23
  10   3 -10  379.81   27.20
   9  -3 -10   94.18   11.18
   9   3 -10   61.07   14.30
   8  -3 -10    5.85    8.23
  -8  -3  10    5.22    9.33
   8   3 -10    3.91   10.45
  -8   3  10   21.71   14.55
  -7  -3  10  236.64   15.81
   7  -3 -10  210.57   15.87
   7   3 -10  209.04   20.22
  -7   3  10  214.91   24.35
   6  -3 -10  140.65   14.95
   6   3 -10  157.68   18.34
  -6   3  10  174.29   22.10
   5  -3 -10  592.29   28.45
  -5   3  10  577.03   34.27
   5   3 -10  651.41   34.19
   4  -3 -10 1844.95   59.85
   4   3 -10 1695.01   63.53
  -4   3  10 1680.45   63.88
   3  -3 -10  381.28   26.36
  -3   3  10  340.68   26.32
   3   3 -10  332.28   26.59
  -2   3  10  382.62   27.57
   2   3 -10  391.51   23.46
   2   3 -10  354.83   28.87
  -1   3  10  195.81   23.21
   1   3 -10  177.67   24.71
   0   3  10  111.86   19.30
   0   3 -10  145.53   22.37
   1   3  10  247.54   28.61
  -1   3 -10  181.67   26.14
   2   3  10  392.20   34.92
   3  -3  10   43.24   19.77
   3   3  10   74.78   22.09
   4  -3  10  511.06   42.38
   4   3  10  489.93   46.30
   5  -3  10  228.58   34.94
   5   3  10  224.12   36.86
  13   4 -10  138.08   21.75
  12  -4 -10   36.35   12.49
  12   4 -10   20.12   15.75
  11  -4 -10  357.16   19.07
  10  -4 -10   11.46    8.07
  10   4 -10  -18.81   11.82
  -9  -4  10  117.47   13.33
   9  -4 -10   97.70   10.21
   9  -4 -10   94.96   14.53
   9   4 -10   81.03   15.62
   8  -4 -10   63.28    9.43
   8  -4 -10   67.09   13.08
   8   4 -10   47.13   13.76
  -8   4  10   51.58   18.39
   7  -4 -10  290.30   20.80
   7  -4 -10  295.06   16.82
   7   4 -10  285.16   23.64
  -7   4  10  307.24   28.22
   6  -4 -10  286.22   21.37
   6  -4 -10  305.21   18.49
   6   4 -10  303.14   24.82
  -6   4  10  335.48   28.42
   5  -4 -10  790.23   32.41
   5   4 -10  818.50   39.42
  -5   4  10  772.65   41.55
   4  -4 -10   84.28   14.73
  -4   4  10   51.65   15.82
   4   4 -10   68.05   15.51
   3  -4 -10 1085.84   45.43
  -3   4  10 1150.39   50.63
   3   4 -10 1159.93   50.43
   2   4 -10   42.03   14.94
   2   4 -10   16.90   10.58
  -2   4  10    8.57   13.46
  -1   4  10  578.30   34.11
   1   4 -10  564.43   30.63
   1   4 -10  537.64   35.63
   0   4  10    2.91   13.69
   0   4 -10   26.11   13.92
   1   4  10  232.05   28.56
  -1   4 -10  214.76   28.00
  -2   4 -10    9.51   19.17
   2   4  10  -21.83   17.74
   3   4  10  336.74   36.89
   4  -4  10  -27.10   21.49
   4   4  10   35.89   24.60
   5  -4  10  207.29   33.95
   5   4  10  186.73   36.46
  13   5 -10   30.78   18.39
  12   5 -10   18.78   16.16
  11   5 -10   32.43   14.69
   9   5 -10  532.86   32.85
   8  -5 -10  660.61   24.44
  -8   5  10  644.52   41.81
   8   5 -10  686.15   36.59
   7  -5 -10    4.55    6.44
   7  -5 -10   -8.75    8.89
   7   5 -10    7.25   11.78
  -7   5  10    9.66   15.36
   6  -5 -10  287.72   17.24
   6  -5 -10  311.23   18.70
   6   5 -10  385.39   26.57
  -6   5  10  293.43   29.82
   5  -5 -10   14.56    9.04
   5  -5 -10    4.55   13.92
   5   5 -10   -7.88   12.18
  -5   5  10   -2.99   14.48
   4  -5 -10   30.18   11.68
  -4   5  10    3.34   13.89
   4   5 -10   25.81   13.61
   3   5 -10   73.09   18.71
  -3   5  10   90.18   19.17
   2   5 -10  786.82   42.64
   2   5 -10  809.85   28.39
   1   5 -10  137.70   22.96
   1   5 -10  153.54   18.08
  -1   5  10  130.12   19.93
   0   5 -10  979.91   49.11
   0   5  10  994.71   48.08
   1   5  10  221.13   28.10
  -1   5 -10  174.25   25.74
   2   5  10  202.95   29.30
  -2   5 -10  186.36   27.14
   3   5  10   80.35   25.27
  -3   5 -10  114.01   26.55
  -4   5 -10   35.57   23.83
   4   5  10   22.53   26.10
   5   5  10  192.65   37.88
  12   6 -10  -26.73   15.08
  11   6 -10   70.37   16.99
  10   6 -10   34.28   16.71
   9   6 -10   32.75   20.21
  -9   6  10   16.95   19.17
  -8   6  10  445.86   38.69
   8   6 -10  428.41   29.60
  -7   6  10  774.12   45.92
   7   6 -10  771.61   39.77
   6  -6 -10  189.04   13.15
   6  -6 -10  205.14   14.13
  -6   6  10  185.05   27.00
   6   6 -10  160.46   20.73
   5  -6 -10   68.76   11.58
   5  -6 -10   70.74   11.12
  -5   6  10   64.38   19.28
   5   6 -10   47.35   15.09
   4  -6 -10  272.24   21.62
   4   6 -10  232.17   25.86
  -4   6  10  302.54   29.84
  -3   6  10  491.90   28.51
  -3   6  10  417.85   34.48
   3   6 -10  529.10   34.89
   2   6 -10  908.66   46.27
  -2   6  10  881.04   45.32
  -2   6  10  872.40   47.55
   1   6 -10  288.07   28.98
  -1   6  10  340.44   28.94
   1   6 -10  318.71   22.15
   0   6 -10   28.05   18.06
   0   6  10   64.93   19.20
  -1   6 -10   71.39   18.88
   1   6  10   35.89   20.57
   2   6  10  154.22   27.36
  -2   6 -10  226.50   29.01
   3   6  10  186.62   32.23
  -3   6 -10  151.22   28.83
  -4   6 -10  102.90   28.11
   4   6  10  125.37   31.77
  12   7 -10   62.52   21.83
  11   7 -10    3.29   15.81
  10   7 -10   84.04   20.24
   9   7 -10   24.17   15.27
  -9   7  10   12.00   22.16
   8   7 -10   53.36   15.91
  -7   7  10  179.45   29.06
   6   7 -10  299.38   27.75
  -6   7  10  372.20   35.93
   5  -7 -10   -0.19    8.82
  -5   7  10   18.30   17.72
   5   7 -10   -5.02   13.54
   4  -7 -10   21.52   12.91
   4   7 -10   28.92   15.77
  -4   7  10   39.36   19.46
  -3   7  10  175.13   19.01
   3   7 -10  172.57   23.08
  -3   7  10  134.02   26.39
   2   7 -10  126.94   21.29
  -2   7  10  146.41   22.34
  -2   7  10  123.07   22.23
   1   7 -10   91.52   26.18
  -1   7  10   71.36   18.01
   0   7 -10  413.09   35.80
   0   7  10  418.37   34.73
   1   7  10   96.91   24.69
  -1   7 -10  117.05   24.72
  -2   7 -10   41.72   20.33
   2   7  10    8.23   26.72
   3   7  10   25.50   26.26
  -3   7 -10  -13.68   21.12
   4   7  10  134.57   34.60
  -4   7 -10   84.70   28.62
  11   8 -10   35.52   18.86
  10   8 -10  391.24   34.60
 -10   8  10  355.31   43.68
  -9   8  10  171.31   32.81
   9   8 -10  187.65   24.83
  -8   8  10  277.82   37.24
   8   8 -10  294.59   29.30
   7   8 -10 1303.60   55.79
  -7   8  10 1213.57   64.36
  -6   8  10  130.52   29.42
   6   8 -10  176.40   24.09
   5   8 -10  101.81   21.50
   4  -8 -10    2.10   12.53
   4   8 -10   46.16   29.97
  -4   8  10   -4.47   23.06
   3   8 -10   74.52   24.22
  -3   8  10   62.92   15.49
  -2   8  10  221.96   27.45
   2   8 -10  268.10   30.01
  -2   8  10  295.49   33.76
  -1   8  10  861.86   44.40
   1   8 -10  886.47   47.95
   0   8  10   43.71   20.94
   0   8 -10   44.16   21.05
   1   8  10  922.66   54.16
  -1   8 -10  835.32   49.60
   2   8  10  342.54   40.52
  -2   8 -10  293.78   34.47
  -3   8 -10   65.27   25.15
   3   8  10  -20.49   29.63
 -10   9  10   -5.81   27.71
  10   9 -10   35.39   19.46
   9   9 -10   53.22   20.38
  -9   9  10  136.10   31.90
   8   9 -10  280.22   30.81
  -8   9  10  346.70   41.93
   7   9 -10  111.67   21.26
  -7   9  10  113.95   28.67
  -6   9  10  474.67   45.23
   6   9 -10  518.96   36.86
   5   9 -10   66.66   19.12
  -5   9  10   79.42   24.89
   4  -9 -10    1.47   12.33
  -4   9  10   34.40   22.72
   4   9 -10   -3.19   16.23
   3   9 -10   59.24   20.24
  -3   9  10   56.27   24.14
  -3   9  10   81.39   17.44
  -2   9  10  326.83   31.43
  -2   9  10  355.15   39.31
   2   9 -10  390.62   34.78
   1   9 -10  151.38   25.19
  -1   9  10  152.45   25.00
   0   9 -10  694.84   45.72
   0   9  10  741.15   47.37
  -1   9 -10  127.60   27.45
   1   9  10  204.03   32.71
  -2   9 -10  -11.22   22.62
   2   9  10   29.03   30.45
  -9  10  10   39.06   29.93
   9  10 -10   -6.58   20.33
   8  10 -10   12.12   19.53
  -8  10  10   24.42   28.13
  -7  10  10  -15.63   24.31
   7  10 -10    0.59   17.52
  -6  10  10   70.62   29.44
   6  10 -10  110.53   22.51
   5  10 -10   60.74   19.55
  -5  10  10   40.46   25.38
  -4  10  10   28.63   24.13
   4  10 -10   32.38   18.93
  -3  10  10  156.46   20.25
   3  10 -10  187.89   27.22
  -3  10  10  113.75   27.96
   2  10 -10   -7.30   19.35
  -2  10  10   42.12   24.57
  -2  10  10   19.30   23.01
  -1  10  10    0.67   21.01
   1  10 -10   56.08   22.20
   0  10  10  -12.64   25.82
   0  10 -10  -36.59   19.69
   1  10  10  -18.93   29.48
  -1  10 -10   36.27   23.09
   8  11 -10  186.03   30.09
  -8  11  10  169.39   36.58
  -7  11  10  -14.40   29.01
   7  11 -10   13.08   19.78
  -6  11  10  270.53   40.92
   6  11 -10  264.70   33.18
  -5  11  10  143.67   34.31
   5  11 -10  178.90   25.23
   4  11 -10   36.23   22.57
  -4  11  10   65.59   29.74
   3  11 -10  215.44   30.14
  -3  11  10  201.48   34.82
  -2  11  10   75.28   27.81
  -2  11  10   32.76   24.51
   2  11 -10   57.51   22.99
   1  11 -10   81.82   26.00
  -1  11  10   62.67   26.49
   0  11 -10  602.02   47.92
   0  11  10  560.70   50.87
   4  12 -10   21.19   23.48
  -4  12  10   42.77   32.86
  13   0 -11  -13.98   14.22
  12   0 -11  -14.19   12.69
  11   0 -11    2.45   11.34
  10   0 -11   -3.03   11.68
   9   0 -11   -1.91   10.10
  -9   0  11    0.26   13.00
   8   0 -11    6.20   10.45
  -8   0  11   -6.34   11.29
  -7   0  11   10.65   11.68
   7   0 -11   -5.32   10.12
   6   0 -11   -3.64   10.15
  -6   0  11   -8.86   10.92
  -5   0  11   -5.05   10.35
   5   0 -11   -7.73   11.43
   4   0 -11   -3.60   10.85
   3   0 -11   -0.12   11.64
   2   0 -11   -7.91   12.74
   1   0 -11    8.28   13.86
   0   0  11   16.08   15.26
   1   0  11   -2.45   16.45
   2   0  11   -6.25   16.20
   3   0  11    0.83   18.85
   4   0  11  -10.06   22.95
   5   0  11    9.71   26.45
  13  -1 -11    1.12   15.17
  13   1 -11   19.83   15.24
  12  -1 -11  209.95   20.01
  12   1 -11  204.99   22.17
  11  -1 -11  244.57   20.63
  11   1 -11  193.84   21.01
  10  -1 -11   33.72   11.00
  10   1 -11   14.53   12.51
  -9  -1  11 1021.74   43.20
   9  -1 -11 1009.76   39.12
  -9   1  11  977.28   46.47
   9   1 -11 1009.78   41.70
  -8  -1  11  421.02   27.51
   8  -1 -11  520.42   26.44
  -8   1  11  446.07   30.38
   8   1 -11  481.15   27.95
  -7  -1  11   44.77   13.20
   7  -1 -11   27.05   11.54
  -7   1  11   38.25   14.09
   7   1 -11    9.01   10.98
  -6  -1  11   23.15   10.96
   6  -1 -11   48.97   12.76
   6   1 -11   24.65   11.71
  -6   1  11   23.05   14.94
   5  -1 -11   22.91   12.44
   5   1 -11   14.32   11.35
  -5   1  11   27.37   13.26
   4  -1 -11  114.05   17.97
   4   1 -11  161.92   21.40
   3  -1 -11  714.86   38.07
   3   1 -11  666.70   38.58
   2  -1 -11   73.31   17.24
   2   1 -11   62.46   16.64
  -1   1  11  278.02   27.75
   1   1 -11  279.20   29.90
   0   1  11  309.91   32.29
   1  -1  11   44.15   18.97
   1   1  11   16.07   16.82
   2  -1  11   17.33   17.74
   2   1  11   67.62   22.04
   3  -1  11  123.85   25.91
   3   1  11  132.43   28.23
   4  -1  11   30.29   24.81
   4   1  11   63.44   26.78
   5  -1  11  667.32   53.64
   5   1  11  565.94   54.42
  13  -2 -11   31.70   15.04
  13   2 -11   33.96   16.87
  12  -2 -11  161.14   17.55
  12   2 -11  180.47   21.99
  11  -2 -11   33.32   11.85
  11   2 -11   28.39   14.49
  10  -2 -11  940.36   36.20
  10   2 -11  993.84   43.34
   9  -2 -11  -11.16    9.28
  -9  -2  11    1.76   12.54
   9   2 -11   15.64   11.75
  -9   2  11    4.01   15.88
   8  -2 -11 1098.08   40.09
  -8  -2  11 1072.92   41.11
  -8   2  11 1107.49   50.23
   8   2 -11 1092.22   45.03
  -7  -2  11  735.10   31.27
   7  -2 -11  702.89   31.91
   7   2 -11  774.41   36.37
  -7   2  11  691.10   38.99
   6  -2 -11    4.49   10.16
  -6   2  11   10.36   13.04
   6   2 -11   16.74   12.49
  -5   2  11   85.01   18.67
   5   2 -11   90.40   17.14
   4  -2 -11  340.98   26.05
  -4   2  11  302.17   25.27
   4   2 -11  286.92   26.26
   3  -2 -11    8.37   13.55
   3   2 -11   20.64   13.34
   2   2 -11 1915.53   72.47
   1   2 -11  870.84   46.48
  -1   2  11  763.98   42.73
   0   2  11  -28.47   13.99
   0   2 -11   23.29   18.15
   1   2  11   12.16   16.83
   2  -2  11  146.79   26.71
   2   2  11   91.97   24.23
   3  -2  11  -16.61   18.83
   3   2  11    1.21   21.89
   4  -2  11  620.94   50.55
   4   2  11  541.74   50.50
   5  -2  11   63.42   28.37
   5   2  11   89.97   32.72
  13   3 -11   59.42   17.94
  12  -3 -11   55.94   13.75
  12   3 -11  107.14   18.79
  11  -3 -11  359.51   21.17
  11   3 -11  377.32   29.27
 -10  -3  11  -27.70   13.18
  10  -3 -11    3.17    9.37
  10   3 -11    7.51   13.37
  -9  -3  11  149.39   16.40
   9  -3 -11  134.87   14.31
  -9   3  11  120.12   21.15
   9   3 -11  178.29   21.14
  -8  -3  11   18.02   10.51
   8  -3 -11   22.86    9.79
   8   3 -11   30.31   13.06
  -8   3  11   29.28   15.98
   7  -3 -11  505.62   25.52
   7   3 -11  543.62   31.64
  -7   3  11  539.73   36.06
   6  -3 -11   -3.43    9.73
   6   3 -11    9.29   13.00
  -6   3  11   15.27   14.99
   5  -3 -11  808.84   36.26
   5   3 -11  836.60   40.93
  -5   3  11  780.05   42.41
   4  -3 -11  576.71   36.39
  -4   3  11  528.76   34.10
   4   3 -11  528.31   33.95
   3  -3 -11    8.12   13.54
   3   3 -11   -3.59   12.60
   2   3 -11   25.16   14.90
  -1   3  11  128.73   21.12
   1   3 -11  113.37   22.04
   0   3  11   14.33   16.23
   0   3 -11   15.36   16.41
  -1   3 -11  363.61   35.22
   1   3  11  277.50   32.76
   2   3  11  187.38   29.85
  -2   3 -11  182.86   29.28
   3   3  11   26.08   23.40
   4  -3  11   -8.58   24.22
   4   3  11  -22.68   25.08
  13   4 -11  -10.22   16.14
  12   4 -11   52.28   18.76
  11  -4 -11  228.72   17.65
  11   4 -11  262.30   25.82
 -10  -4  11  261.20   21.16
  10  -4 -11  283.88   16.79
  10   4 -11  244.52   26.45
 -10   4  11  315.42   34.39
   9  -4 -11  396.05   19.80
   9   4 -11  407.52   29.69
  -9   4  11  400.52   36.73
   8  -4 -11   75.75   11.20
  -8   4  11   82.42   21.33
   8   4 -11  101.11   18.62
   7  -4 -11   68.35   11.32
   7   4 -11   71.57   16.14
  -7   4  11   50.99   19.24
   6  -4 -11  566.10   27.69
  -6   4  11  603.80   38.36
   6   4 -11  568.04   35.21
   5  -4 -11  312.11   23.09
   5   4 -11  321.21   28.76
  -5   4  11  355.32   31.60
   4  -4 -11  110.55   17.68
   4   4 -11  113.11   19.78
  -4   4  11  118.02   21.90
   3  -4 -11  232.27   25.29
  -3   4  11  255.66   26.41
   3   4 -11  346.64   29.81
  -2   4  11  183.24   23.45
   2   4 -11  179.85   24.98
   2   4 -11  162.69   18.30
  -1   4  11  300.01   29.84
   1   4 -11  306.95   32.65
   0   4  11   40.53   18.35
  -1   4 -11   83.22   21.56
   1   4  11   31.35   19.74
  -2   4 -11  425.31   39.19
   2   4  11  423.99   41.71
  -3   4 -11  333.27   40.02
   3   4  11  339.55   40.58
   4   4  11   76.86   31.06
  12   5 -11    6.73   16.32
  11   5 -11   39.23   18.07
  10   5 -11   55.16   17.96
   9  -5 -11  409.84   17.95
  -9   5  11  409.08   37.91
   8  -5 -11   65.68    9.79
   8   5 -11   70.25   17.42
  -8   5  11   85.83   21.94
   7  -5 -11  128.70   13.06
   7  -5 -11  112.37   14.64
   7   5 -11  118.97   21.00
  -7   5  11  108.59   22.51
   6  -5 -11  100.97   13.27
   6   5 -11  148.22   21.03
  -6   5  11  120.30   23.32
   5  -5 -11    0.47   11.33
   5   5 -11    4.23   14.05
  -5   5  11  -13.44   15.40
   4  -5 -11  206.89   21.76
   4   5 -11  197.49   25.36
  -4   5  11  224.18   28.41
  -3   5  11  613.06   39.80
   3   5 -11  624.07   40.01
   2   5 -11  177.76   25.96
  -2   5  11  221.54   24.64
   1   5 -11  288.23   33.16
  -1   5  11  218.89   27.40
   0   5  11  228.99   28.81
   0   5 -11  261.00   30.70
   1   5  11   11.19   18.94
  -1   5 -11   10.53   19.39
  -2   5 -11    3.38   19.55
   2   5  11  -11.45   22.97
  -3   5 -11  138.33   30.98
   3   5  11  175.71   34.41
   4   5  11   11.98   29.45
  -4   5 -11   13.66   28.13
  12   6 -11  260.46   29.19
  11   6 -11   75.64   19.77
 -10   6  11  105.26   28.24
  10   6 -11  120.03   21.82
  -9   6  11   -7.53   20.80
   9   6 -11  -28.79   14.47
  -8   6  11  256.81   33.80
   8   6 -11  238.85   26.26
   7  -6 -11   21.82    7.95
  -7   6  11   35.98   20.38
   6  -6 -11 1050.39   35.83
   6  -6 -11  989.53   36.24
   6   6 -11 1020.54   49.41
  -6   6  11 1018.05   55.21
   5  -6 -11  192.75   18.57
  -5   6  11  171.12   27.76
   5   6 -11  230.73   26.94
   4  -6 -11  229.62   22.33
   4   6 -11  196.49   25.99
  -4   6  11  211.95   30.56
   3   6 -11  279.91   33.15
  -3   6  11  261.42   31.82
  -2   6  11   79.67   19.72
   2   6 -11   81.67   27.25
   1   6 -11  101.56   21.56
  -1   6  11   98.50   21.82
   0   6 -11  437.07   37.03
   0   6  11  454.17   38.73
  -1   6 -11  100.20   24.12
   1   6  11   81.58   24.58
   2   6  11  301.54   38.88
  -2   6 -11  268.66   32.91
   3   6  11  200.61   38.42
  -3   6 -11  295.38   39.76
 -11   7  11  227.55   37.52
  11   7 -11  236.79   29.37
  10   7 -11  195.34   27.46
 -10   7  11  171.04   33.16
   9   7 -11   20.68   16.94
  -9   7  11   25.99   23.90
   8   7 -11   61.04   18.27
  -8   7  11   45.32   23.51
  -7   7  11  520.81   44.54
   7   7 -11  492.16   35.30
   6  -7 -11   18.30    8.82
   6   7 -11   12.64   15.71
   5  -7 -11  736.78   31.12
  -5   7  11  672.04   51.60
   5   7 -11  730.98   43.04
   4  -7 -11  504.17   31.10
  -4   7  11  547.99   45.85
   4   7 -11  475.81   36.91
   3   7 -11   -5.95   15.55
   2   7 -11   43.41   18.09
  -2   7  11  -16.41   15.88
  -1   7  11   40.08   20.30
   1   7 -11   63.12   20.72
   0   7  11   95.73   25.67
   0   7 -11   47.49   21.21
   1   7  11  624.04   62.25
  -1   7 -11  650.65   46.35
   2   7  11  179.46   35.30
  -2   7 -11  295.97   36.98
  -3   7 -11  104.25   28.46
   3   7  11   37.97   33.54
 -11   8  11   51.00   31.79
 -10   8  11   31.93   27.34
  10   8 -11   24.77   19.36
  -9   8  11   64.86   26.62
   9   8 -11  -30.00   16.66
  -8   8  11  -19.82   22.62
   8   8 -11   26.10   18.26
   7   8 -11   19.98   16.18
  -7   8  11   22.56   24.06
  -6   8  11  -12.91   20.49
   6   8 -11   -3.90   15.97
   5  -8 -11   -6.22   10.80
  -5   8  11    6.66   23.19
   5   8 -11   -8.17   15.99
   4  -8 -11   10.86   15.18
   4   8 -11   19.44   18.00
  -4   8  11  -34.67   20.38
  -3   8  11   44.04   21.72
   3   8 -11    6.22   18.06
  -2   8  11   23.41   19.06
   2   8 -11   28.28   18.52
   1   8 -11   18.70   19.43
  -1   8  11  -22.46   19.94
   0   8 -11   15.14   20.43
   0   8  11    1.34   22.01
  -1   8 -11   -5.24   21.33
   1   8  11   -9.82   28.98
   2   8  11   35.40   31.40
  -2   8 -11  157.28   29.46
 -10   9  11   13.37   31.71
   9   9 -11   24.54   19.96
  -9   9  11   16.00   28.71
   8   9 -11  119.40   23.83
  -8   9  11   31.29   25.33
  -7   9  11  302.31   41.50
   7   9 -11  422.94   37.29
  -6   9  11  159.99   32.16
   6   9 -11  145.19   25.93
   5   9 -11  135.55   25.48
  -5   9  11  123.17   29.27
   4  -9 -11  186.41   20.42
  -4   9  11  174.35   33.72
   4   9 -11  188.75   26.76
   3   9 -11  -13.37   18.30
  -3   9  11  -34.74   20.54
  -2   9  11   44.73   21.60
   2   9 -11   -8.94   20.24
   1   9 -11  -24.13   20.04
  -1   9  11   20.15   23.85
   0   9  11   64.28   26.60
   0   9 -11   94.86   25.71
  -1   9 -11  229.70   33.96
   1   9  11  170.51   35.12
  -8  10  11   72.28   32.60
   8  10 -11  100.71   24.79
   7  10 -11  105.44   24.10
  -7  10  11   63.22   31.34
  -6  10  11 1383.94   74.35
   6  10 -11 1242.11   60.65
   5  10 -11  448.59   39.02
  -5  10  11  502.66   51.09
   4  10 -11   62.58   23.30
  -4  10  11   94.65   30.14
   3  10 -11  367.33   36.90
  -3  10  11  358.00   42.31
   2  10 -11  116.78   26.79
  -2  10  11   34.35   23.19
  -1  10  11  374.24   37.01
   1  10 -11  369.20   39.57
  -6  11  11   42.72   34.92
  -5  11  11   50.04   34.21
   5  11 -11   23.83   22.31
   4  11 -11   31.40   24.07
  -4  11  11   15.55   29.39
   3  11 -11  146.69   27.77
  -3  11  11  160.15   35.71
  13   0 -12    7.29   14.99
  12   0 -12  106.32   18.32
  11   0 -12    0.91   13.47
 -11   0  12   21.05   18.64
  10   0 -12   87.18   16.49
 -10   0  12   71.84   20.27
  -9   0  12  656.12   39.27
   9   0 -12  723.84   34.21
  -8   0  12  368.82   29.10
   8   0 -12  413.16   27.04
  -7   0  12  380.31   28.48
   7   0 -12  370.45   26.87
  -6   0  12  238.73   23.84
   6   0 -12  251.83   24.67
   5   0 -12   42.12   14.86
   4   0 -12    5.41   13.53
   3   0 -12  278.57   28.82
   2   0 -12   38.11   16.73
   1   0 -12 1174.20   57.25
   1   0  12   18.35   20.76
   2   0  12  692.13   49.63
   3   0  12  130.86   27.88
  13  -1 -12   63.59   17.77
  13   1 -12   72.12   18.98
  12  -1 -12   21.22   13.77
  12   1 -12    9.83   15.10
  11  -1 -12  132.03   17.23
 -11  -1  12   93.96   21.08
  11   1 -12  118.13   19.34
 -11   1  12  118.83   24.01
 -10  -1  12   26.80   17.60
  10  -1 -12   -0.51   12.32
  10   1 -12   17.18   13.43
 -10   1  12   20.03   18.00
   9  -1 -12   91.30   15.05
  -9  -1  12   92.93   18.39
  -9   1  12   95.40   18.63
   9   1 -12   74.02   15.71
  -8  -1  12  393.29   27.63
   8  -1 -12  412.52   26.41
  -8   1  12  470.15   31.96
   8   1 -12  419.38   28.92
   7  -1 -12  232.93   22.91
  -7  -1  12  238.12   22.51
  -7   1  12  225.64   25.80
   7   1 -12  211.24   23.05
   6  -1 -12  187.90   21.10
  -6   1  12  169.36   22.35
   6   1 -12  135.36   20.39
   5  -1 -12  164.37   22.01
   5   1 -12  128.64   21.63
   4  -1 -12   -7.71   13.38
   4   1 -12   10.34   14.64
   3  -1 -12   -0.48   13.98
   3   1 -12  -19.29   13.02
   2  -1 -12  778.24   44.62
   2   1 -12  795.68   45.55
   1   1 -12  416.91   36.52
   0   1  12   52.33   33.74
   0   1 -12   68.48   21.34
   1   1  12  269.96   35.14
   2  -1  12   13.69   21.60
   2   1  12  -10.99   20.17
   3  -1  12   41.04   26.85
   3   1  12   -9.51   22.72
  13  -2 -12   -8.15   15.28
  13   2 -12  -26.89   16.19
  12  -2 -12  -20.68   12.56
  12   2 -12   -9.04   14.72
 -11  -2  12   26.22   18.03
  11  -2 -12    5.44   12.11
 -11   2  12   43.39   23.31
  11   2 -12   19.88   15.59
 -10  -2  12   58.07   18.29
  10  -2 -12   37.69   13.28
 -10   2  12   67.29   22.45
  10   2 -12   64.84   16.21
  -9  -2  12   75.15   16.56
   9  -2 -12   54.60   13.08
   9   2 -12   81.62   16.53
  -9   2  12   70.55   20.46
  -8  -2  12   19.54   12.60
   8  -2 -12    8.88   11.11
   8   2 -12    8.91   12.16
  -8   2  12   15.92   17.15
   7  -2 -12   46.87   13.89
  -7   2  12   44.51   17.33
   7   2 -12   66.34   16.15
   6  -2 -12  324.93   25.46
  -6   2  12  327.82   30.58
   6   2 -12  354.84   28.67
   5  -2 -12  441.28   29.87
   5   2 -12  427.39   32.17
  -5   2  12  532.99   33.94
   4  -2 -12  281.81   27.73
   4   2 -12  295.62   28.82
   3  -2 -12    3.09   14.50
   3   2 -12   -5.80   14.57
   2  -2 -12   77.61   21.21
   2   2 -12   81.50   19.28
  -1   2  12  331.40   33.16
   0   2  12  269.52   32.78
   0   2 -12  281.55   35.08
   1   2  12   96.21   25.86
  -1   2 -12   52.98   23.76
   2   2  12   10.02   21.88
   3  -2  12   61.91   27.00
   3   2  12   71.90   27.29
  13   3 -12  195.63   25.22
  12   3 -12   45.13   17.42
  11  -3 -12   43.87   11.96
 -11  -3  12   35.36   17.25
  11   3 -12    7.74   15.21
 -11   3  12   27.51   22.53
 -10  -3  12  147.72   19.14
  10  -3 -12  157.01   16.21
  10   3 -12  103.81   19.80
 -10   3  12   91.84   23.93
  -9  -3  12   26.25   13.21
   9  -3 -12   47.89   12.43
  -9   3  12   64.14   20.12
   9   3 -12   53.31   15.74
   8  -3 -12  712.49   31.86
  -8   3  12  719.89   43.37
   8   3 -12  722.18   38.99
   7  -3 -12  783.31   38.44
  -7   3  12  746.03   44.35
   7   3 -12  850.43   41.30
   6  -3 -12    3.79   12.12
   6   3 -12    3.40   14.62
  -6   3  12   23.71   17.42
   5  -3 -12  140.22   20.23
   5   3 -12  194.27   25.26
  -5   3  12  172.51   24.57
   4  -3 -12  101.24   19.39
   4   3 -12  157.48   24.34
   3  -3 -12  107.70   19.84
   3   3 -12  101.81   22.17
   2   3 -12  701.14   43.60
  -1   3  12   93.71   20.94
   1   3 -12   51.40   19.45
   0   3 -12  295.79   33.23
   0   3  12  270.82   32.54
   1   3  12  620.34   45.41
  -1   3 -12  667.12   48.30
   2   3  12  114.08   28.39
  -2   3 -12  107.28   27.94
  -3   3 -12   -5.29   26.47
   3   3  12  -11.09   27.16
  12   4 -12   29.22   17.30
  11  -4 -12  113.97   13.95
 -11   4  12  116.27   28.45
  11   4 -12  118.43   22.52
  10  -4 -12   79.47   11.60
 -10   4  12   60.27   24.99
  10   4 -12   46.67   16.31
   9  -4 -12  268.39   19.36
  -9   4  12  266.17   34.10
   8  -4 -12  211.53   18.49
  -8   4  12  255.73   31.22
   8   4 -12  203.94   23.91
   7  -4 -12  252.22   20.24
  -7   4  12  243.27   30.20
   7   4 -12  205.76   23.87
   6  -4 -12  150.88   18.50
   6   4 -12  118.63   22.26
  -6   4  12  135.80   25.31
   5  -4 -12  156.83   21.09
   5   4 -12  195.84   25.94
  -5   4  12  176.17   26.81
   4  -4 -12  149.26   21.21
   4   4 -12  146.33   23.20
  -4   4  12  166.25   25.16
   3  -4 -12  104.17   21.75
   3   4 -12   74.01   21.07
   2   4 -12  142.65   25.60
   1   4 -12  178.60   28.69
  -1   4  12  147.46   24.71
   0   4 -12   56.19   20.96
   0   4  12   86.43   23.79
  -1   4 -12  135.70   28.23
   1   4  12  115.28   28.08
   2   4  12  170.99   33.01
  -2   4 -12  182.85   34.16
   3   4  12   34.58   30.89
  -3   4 -12   99.61   30.88
 -12   5  12  511.02   52.37
  12   5 -12  565.86   38.90
  11   5 -12  362.93   33.92
 -11   5  12  402.26   43.38
 -10   5  12   43.08   24.32
  10   5 -12   78.98   18.91
   9  -5 -12  186.05   15.46
  -9   5  12  215.79   40.24
   9   5 -12  233.87   26.36
   8  -5 -12  -13.30    9.16
   8   5 -12  -23.56   12.96
  -8   5  12   16.41   20.16
   7  -5 -12   39.97   11.22
   7   5 -12   47.77   17.05
  -7   5  12   32.22   20.05
   6  -5 -12  222.14   21.50
  -6   5  12  271.70   33.30
   5  -5 -12   49.89   18.39
  -5   5  12   53.80   20.43
   4  -5 -12  320.57   29.74
  -4   5  12  364.75   34.48
   4   5 -12  351.27   34.77
   3  -5 -12  581.53   38.24
   3   5 -12  678.37   42.88
   2   5 -12   11.24   19.59
  -2   5  12   -1.13   16.67
   1   5 -12  107.94   24.02
  -1   5  12   94.98   23.11
   0   5 -12   11.50   19.21
   0   5  12   31.91   21.99
  -1   5 -12  115.78   27.09
   1   5  12  102.86   27.73
   2   5  12  521.88   49.99
  -2   5 -12  528.48   48.06
 -11   6  12   79.78   30.86
  11   6 -12   82.46   20.70
  10   6 -12   84.88   21.42
 -10   6  12  137.75   32.23
   9   6 -12   38.83   17.77
  -9   6  12    9.38   22.47
   8   6 -12   34.01   16.84
  -8   6  12   79.65   25.59
   7  -6 -12   82.44   12.03
   7   6 -12   84.96   21.08
   6  -6 -12  422.81   24.99
  -6   6  12  386.17   44.35
   6   6 -12  371.16   32.73
   5  -6 -12  525.43   31.09
  -5   6  12  516.58   44.05
   5   6 -12  450.89   37.66
   4  -6 -12  315.45   30.10
   4   6 -12  274.67   33.24
  -4   6  12  352.48   55.29
   3  -6 -12   19.74   19.08
   3   6 -12   19.93   18.04
  -2   6  12   74.08   22.15
   2   6 -12  104.67   24.23
   1   6 -12  286.63   35.60
  -1   6  12  226.88   30.86
   0   6 -12  230.80   33.06
   0   6  12  179.32   34.02
   1   6  12   82.37   28.66
  -1   6 -12   77.68   26.97
  -2   6 -12  -39.09   23.23
   2   6  12  -25.03   29.33
 -11   7  12   47.26   29.92
  10   7 -12   79.74   21.05
 -10   7  12   46.73   28.59
   9   7 -12   71.29   20.85
  -9   7  12   80.18   29.25
   8   7 -12  -22.26   16.75
  -8   7  12  -16.66   23.27
  -7   7  12   22.01   22.56
   7   7 -12   51.52   18.78
   6  -7 -12   90.91   13.90
   6   7 -12   41.49   19.29
  -6   7  12  130.72   28.79
   5  -7 -12   20.38   15.11
  -5   7  12   -2.41   23.01
   5   7 -12   41.98   20.48
   4  -7 -12  270.26   35.69
   4   7 -12  320.14   34.14
  -4   7  12  280.71   35.06
   3   7 -12  287.93   34.08
   2   7 -12   39.70   20.26
  -2   7  12  -25.11   19.56
  -1   7  12   38.52   22.44
   1   7 -12   -6.65   20.93
   0   7 -12   84.77   26.91
  -1   7 -12    7.78   23.84
   1   7  12    4.76   28.54
 -10   8  12  384.88   47.37
  10   8 -12  476.08   41.36
   9   8 -12    3.72   18.53
  -9   8  12  -18.41   26.85
   8   8 -12   17.21   18.46
  -8   8  12   23.48   28.58
  -7   8  12   61.22   29.24
   7   8 -12   86.96   22.64
   6   8 -12   18.28   19.13
  -6   8  12   -5.75   24.15
   5  -8 -12  687.96   32.43
   5   8 -12  738.55   46.19
  -5   8  12  616.77   52.11
   4  -8 -12  183.47   23.90
   4   8 -12  185.53   31.02
  -4   8  12  264.27   37.44
   3   8 -12  128.24   25.45
   2   8 -12  599.54   46.45
  -2   8  12  544.00   40.94
  -1   8  12   10.75   25.10
   1   8 -12   13.98   22.19
   0   8  12   13.63   28.73
   0   8 -12  -16.41   22.00
  -8   9  12   48.37   34.55
   8   9 -12   55.08   21.64
  -7   9  12   18.03   29.08
   7   9 -12   22.53   20.49
  -6   9  12  101.06   32.51
   6   9 -12   78.56   24.47
   5   9 -12   37.80   20.21
  -5   9  12  -18.47   25.30
   4   9 -12  670.88   46.97
  -4   9  12  521.32   49.56
   3   9 -12  392.02   40.21
   2   9 -12  -23.72   21.37
  -2   9  12   20.76   23.36
  -1   9  12   -2.57   28.23
   1   9 -12   28.95   23.29
  -6  10  12    6.86   28.51
   6  10 -12    7.48   21.35
  -5  10  12   28.05   30.74
   5  10 -12   13.88   22.45
  -4  10  12   53.60   29.94
   4  10 -12   33.13   22.82
  12   0 -13   12.21   15.72
 -12   0  13   12.97   23.91
 -11   0  13   -1.76   20.37
  11   0 -13   -9.05   15.33
  10   0 -13   -9.67   13.47
 -10   0  13   -2.58   19.00
   9   0 -13  -18.99   13.36
  -9   0  13   20.57   17.31
  -8   0  13   -8.52   19.22
   8   0 -13   12.35   14.16
   7   0 -13  -14.18   13.39
  -7   0  13   -9.02   23.07
   6   0 -13   17.44   15.53
   5   0 -13    9.61   15.50
   4   0 -13    3.13   16.62
   3   0 -13    6.18   16.89
   1   0 -13  -30.44   17.47
   0   0 -13    3.72   20.27
   2   0  13  -15.41   25.50
 -12  -1  13  255.78   33.28
  12  -1 -13  359.84   27.32
 -12   1  13  331.18   38.71
  12   1 -13  265.16   42.93
 -11  -1  13   91.28   22.98
  11  -1 -13   71.27   16.98
  11   1 -13   75.48   18.68
 -11   1  13   73.85   23.39
  10  -1 -13   -2.97   13.71
  10   1 -13  -17.07   13.62
 -10   1  13  -12.59   19.17
  -9  -1  13   85.66   20.75
   9  -1 -13   54.60   15.53
  -9   1  13   74.37   22.09
   9   1 -13   59.06   16.42
  -8  -1  13   11.16   15.01
   8  -1 -13   20.15   13.96
  -8   1  13   36.18   18.56
   8   1 -13   19.81   14.07
   7  -1 -13  572.48   34.25
  -7   1  13  603.49   37.30
   7   1 -13  576.88   36.74
   6  -1 -13  688.81   38.08
  -6   1  13  677.54   37.84
   6   1 -13  590.38   38.47
   5  -1 -13   14.12   15.35
   5   1 -13    1.18   16.97
   4  -1 -13  555.83   38.66
   4   1 -13  482.40   37.23
   3  -1 -13  209.94   28.04
   3   1 -13  177.20   27.26
   2  -1 -13   26.70   19.61
   2   1 -13   25.20   17.89
   1  -1 -13  109.04   24.53
   1   1 -13   68.17   22.34
   0   1 -13    5.77   20.54
  -1   1 -13  217.34   34.93
   1   1  13  265.94   36.97
   2   1  13  512.09   50.90
 -12  -2  13  156.93   28.69
  12  -2 -13  215.09   21.09
  12   2 -13  178.92   24.45
  11  -2 -13  509.43   29.16
 -11  -2  13  447.26   36.16
 -11   2  13  468.52   42.18
  11   2 -13  515.26   35.10
  10  -2 -13   33.09   14.20
 -10  -2  13   32.22   18.15
 -10   2  13    0.16   20.63
  10   2 -13   -8.88   15.76
   9  -2 -13  -17.62   12.18
  -9  -2  13    4.33   15.11
  -9   2  13   12.37   18.80
   9   2 -13   20.82   15.26
   8  -2 -13  299.30   24.79
  -8   2  13  244.76   29.05
   8   2 -13  276.32   28.37
   7  -2 -13  201.23   22.11
   7   2 -13  186.89   24.93
  -7   2  13  187.19   27.10
   6  -2 -13  373.58   29.13
  -6   2  13  320.54   31.37
   6   2 -13  395.04   33.12
   5  -2 -13 1617.18   62.70
   5   2 -13 1515.05   64.56
   4  -2 -13  179.29   25.80
   4   2 -13  186.83   27.04
   3  -2 -13   24.52   18.83
   3   2 -13   29.09   19.72
   2  -2 -13   30.84   19.90
   2   2 -13    6.08   18.45
   1   2 -13   31.12   21.64
   0   2  13  357.35   41.21
   0   2 -13  343.96   37.65
   1   2  13  498.80   46.70
  -1   2 -13  695.77   52.48
  -2   2 -13   -4.06   27.75
   2   2  13  -16.70   25.30
 -12   3  13   61.83   29.20
  12   3 -13   64.97   19.65
  11   3 -13   98.72   20.86
  10  -3 -13  111.26   16.34
 -10  -3  13  114.85   19.02
  10   3 -13  115.30   22.51
 -10   3  13  150.74   26.96
   9  -3 -13  105.94   15.08
   9   3 -13   98.55   20.26
  -9   3  13  102.35   26.64
   8  -3 -13  542.95   30.07
  -8   3  13  512.09   40.90
   7  -3 -13   68.82   17.12
   7   3 -13   50.39   21.11
  -7   3  13   12.35   19.08
   6  -3 -13   26.96   14.99
  -6   3  13    5.39   18.68
   6   3 -13    4.43   19.66
   5  -3 -13   78.33   18.78
  -5   3  13  114.02   21.96
   4  -3 -13   72.67   20.29
   4   3 -13   27.01   19.02
   3  -3 -13  273.89   31.42
   3   3 -13  235.54   30.81
   2  -3 -13  618.73   42.14
   2   3 -13  516.41   41.76
   1   3 -13   34.34   20.78
   0   3  13   23.75   22.33
   0   3 -13   27.42   21.65
   1   3  13   12.22   24.83
  -1   3 -13   14.92   25.41
 -11   4  13   13.52   25.20
  11   4 -13   33.26   20.02
  10  -4 -13  101.25   14.01
  10   4 -13   81.15   19.42
 -10   4  13   82.68   26.88
   9  -4 -13  227.88   20.47
  -9   4  13  204.47   30.88
   9   4 -13  255.86   28.24
   8  -4 -13  205.09   21.73
  -8   4  13  195.82   30.76
   8   4 -13  220.13   27.32
   7  -4 -13   19.88   13.44
  -7   4  13   38.17   21.57
   7   4 -13  -19.94   15.55
   6  -4 -13   18.70   15.51
  -6   4  13   38.06   21.41
   6   4 -13   13.16   17.69
   5  -4 -13  230.29   26.08
   5   4 -13  241.99   29.74
  -5   4  13  292.96   32.38
   4  -4 -13  170.61   24.60
   4   4 -13  164.37   28.38
   3  -4 -13   -9.45   18.42
   3   4 -13   -1.45   17.50
   2  -4 -13  174.55   27.24
   2   4 -13  172.28   29.11
  -1   4  13  502.18   54.71
   1   4 -13  476.47   43.27
   0   4 -13  287.69   37.79
   0   4  13  357.71   41.05
  -1   4 -13   62.13   28.14
   1   4  13   55.69   27.58
  11   5 -13   14.56   19.81
 -11   5  13   -2.40   26.61
  10   5 -13   41.34   19.87
 -10   5  13   54.22   26.75
   9  -5 -13    4.41   13.13
   9   5 -13    8.47   17.14
  -9   5  13   -8.25   22.29
   8  -5 -13   10.79   11.97
  -8   5  13   -9.60   22.51
   8   5 -13   28.17   18.88
   7  -5 -13  324.68   25.11
   7   5 -13  322.26   31.58
  -7   5  13  430.69   64.29
   6  -5 -13  394.00   28.92
  -6   5  13  425.64   43.84
   6   5 -13  430.20   37.13
   5  -5 -13  -10.34   16.84
   5   5 -13   18.73   19.12
  -5   5  13   27.14   22.70
   4  -5 -13  204.27   25.46
   4   5 -13  166.01   28.48
   3  -5 -13   54.44   21.27
   3   5 -13   60.68   22.47
   2   5 -13   20.42   21.09
   1   5 -13  198.98   29.93
  -1   5  13  161.05   46.52
   0   5  13  262.24   35.59
   0   5 -13  238.80   35.26
   1   5  13   60.71   29.63
  -1   5 -13    5.33   23.70
  10   6 -13  214.05   28.57
 -10   6  13  181.08   36.62
  -9   6  13  385.97   44.06
   9   6 -13  459.96   37.72
  -8   6  13   -7.43   23.34
   8   6 -13    5.77   18.10
   7  -6 -13  232.02   19.02
   7   6 -13  225.55   29.15
  -7   6  13  242.03   35.67
   6  -6 -13   -5.48   14.38
  -6   6  13   25.26   25.12
   6   6 -13   17.92   18.36
   5  -6 -13   -1.85   16.99
   5   6 -13    8.56   19.64
  -5   6  13   28.83   21.78
   4  -6 -13  417.13   36.12
   4   6 -13  470.67   40.90
   3  -6 -13  483.81   41.76
   3   6 -13  571.95   44.46
   2   6 -13  148.45   28.52
  -1   6  13  481.60   56.60
   1   6 -13  494.22   46.15
   0   6 -13   51.37   25.88
   0   6  13  115.74   31.57
  -9   7  13   85.94   32.98
   9   7 -13  155.69   26.83
  -8   7  13  566.66   52.42
   8   7 -13  700.65   45.95
  -7   7  13   53.76   28.14
   7   7 -13   46.76   22.57
   6  -7 -13   -3.83   14.85
  -6   7  13    0.27   25.59
   6   7 -13   23.20   20.05
   5  -7 -13  119.84   21.56
   5   7 -13   69.60   25.20
  -5   7  13   86.80   27.16
   4  -7 -13   18.08   20.99
   4   7 -13    5.58   21.61
  -4   7  13   26.53   22.62
   3  -7 -13  289.29   32.75
   3   7 -13  201.39   30.74
  -2   7  13  705.86   48.44
   2   7 -13  805.70   53.58
  -1   7  13   20.15   27.85
   1   7 -13   -7.61   23.04
   8   8 -13   46.08   22.30
  -8   8  13   31.45   29.51
   7   8 -13   13.97   22.64
  -7   8  13   15.31   29.05
   6   8 -13   17.44   21.18
  -6   8  13  -11.27   26.65
   5   8 -13   31.61   23.66
  -5   8  13   33.21   27.03
   4  -8 -13   31.67   22.14
  -4   8  13    9.00   24.54
   4   8 -13  -29.21   21.66
   3  -8 -13  -17.75   25.50
   3   8 -13   31.70   23.75
   2   8 -13  -10.60   22.81
  -2   8  13   -6.26   26.33
  11   0 -14   66.81   18.88
 -11   0  14   -2.17   24.00
 -10   0  14  421.85   38.34
  10   0 -14  431.32   32.92
  -9   0  14  132.02   25.15
   9   0 -14  100.15   18.93
  -8   0  14  -23.09   18.17
   8   0 -14    5.76   16.30
   7   0 -14  101.06   20.29
   6   0 -14   63.28   19.83
   5   0 -14  168.56   28.43
   4   0 -14  905.05   51.71
   3   0 -14  131.54   26.61
   2   0 -14  271.07   34.04
   1   0 -14  148.85   29.17
   0   0 -14   55.70   27.72
 -11  -1  14  242.54   30.38
  11  -1 -14  249.63   26.11
 -11   1  14  210.24   32.78
  11   1 -14  240.97   26.51
 -10  -1  14   -8.42   25.19
  10  -1 -14   -0.63   16.88
 -10   1  14   15.98   22.88
   9  -1 -14  187.64   22.82
  -9  -1  14  138.07   23.22
   9   1 -14  158.27   25.63
  -9   1  14  203.30   29.01
   8  -1 -14   25.91   16.80
   8   1 -14   70.86   19.55
  -8   1  14   70.40   21.81
   7  -1 -14  -29.64   15.37
  -7   1  14  -13.90   17.16
   7   1 -14  -13.69   16.78
   6  -1 -14  141.37   23.12
   5  -1 -14  567.01   40.36
   5   1 -14  615.92   41.67
   4  -1 -14   17.24   24.25
   4   1 -14   16.02   20.05
   3  -1 -14  174.80   28.57
   3   1 -14  159.07   26.77
   2  -1 -14   75.57   23.75
   2   1 -14  133.26   27.90
   1  -1 -14  -17.84   21.87
   1   1 -14   28.59   24.60
   0  -1 -14   28.78   25.71
   0   1 -14    1.95   25.59
  11  -2 -14   -1.84   16.02
 -11   2  14  -21.31   25.13
  11   2 -14   26.97   18.79
 -10  -2  14  120.37   26.75
  10  -2 -14  123.08   19.25
 -10   2  14  152.25   28.61
  10   2 -14  143.44   23.86
   9  -2 -14  283.60   27.57
  -9   2  14  296.39   35.21
   9   2 -14  268.58   27.45
   8  -2 -14  317.55   29.27
  -8   2  14  394.73   39.12
   8   2 -14  399.26   33.35
   7  -2 -14   44.82   18.43
   7   2 -14    7.68   17.51
  -7   2  14   37.62   21.04
   6  -2 -14   26.07   17.95
   6   2 -14   11.36   18.26
   5  -2 -14  211.22   28.79
   5   2 -14  213.68   30.58
   4  -2 -14  125.17   26.22
   4   2 -14  201.88   29.23
   3  -2 -14  260.98   32.42
   3   2 -14  186.10   28.10
   2  -2 -14  102.16   26.08
   2   2 -14   53.99   23.81
   1  -2 -14   -7.10   22.80
   1   2 -14   30.74   23.80
   0   2 -14   96.81   27.24
  11  -3 -14  577.50   37.15
 -11   3  14  578.70   51.44
  11   3 -14  573.66   39.77
  10  -3 -14  152.56   19.47
 -10   3  14  142.74   49.18
  10   3 -14  141.14   24.73
   9  -3 -14   41.05   15.09
  -9   3  14   43.70   23.12
   9   3 -14   23.30   18.32
   8  -3 -14  134.38   19.52
  -8   3  14  122.67   28.12
   8   3 -14   99.82   21.77
   7  -3 -14   59.87   17.86
  -7   3  14   48.63   23.84
   7   3 -14   48.33   20.77
   6  -3 -14  184.67   25.94
   6   3 -14  248.57   30.30
  -6   3  14  202.43   28.43
   5  -3 -14  350.64   35.23
   5   3 -14  421.01   39.50
   4  -3 -14   -2.14   19.41
   4   3 -14   19.20   20.57
   3   3 -14  420.20   40.43
   2  -3 -14  367.67   38.83
   2   3 -14  333.02   39.11
   1  -3 -14   10.99   23.74
   1   3 -14  -20.04   22.65
   0   3 -14    7.51   25.73
   0   3  14   70.44   30.72
  10   4 -14  212.87   28.76
 -10   4  14  195.79   34.85
   9  -4 -14    9.12   13.86
  -9   4  14   -2.34   24.24
   9   4 -14    4.46   18.30
   8  -4 -14  246.60   22.71
   8   4 -14  303.62   32.48
   7  -4 -14   28.39   17.31
   7   4 -14   -8.32   19.42
  -7   4  14   17.06   29.27
   6  -4 -14  288.85   28.20
   6   4 -14  294.60   33.22
  -6   4  14  211.71   36.61
   5  -4 -14   15.89   19.52
   5   4 -14   22.04   20.15
   4  -4 -14  293.83   34.64
   4   4 -14  286.74   34.81
   3  -4 -14   25.81   24.61
   3   4 -14   61.94   25.40
   2  -4 -14  232.03   32.71
   2   4 -14  155.14   30.42
   1   4 -14   24.29   26.10
  10   5 -14  100.93   23.58
 -10   5  14   76.81   31.15
   9   5 -14  303.33   32.77
  -9   5  14  251.10   35.85
   8   5 -14    8.88   20.39
  -8   5  14   20.69   26.08
   7  -5 -14  554.19   33.03
   7   5 -14  519.72   42.35
  -7   5  14  430.65   45.67
   6  -5 -14  148.61   22.95
   6   5 -14  186.43   28.76
  -6   5  14  185.57   31.66
   5  -5 -14  130.37   24.73
   5   5 -14  108.75   26.05
   4  -5 -14   52.81   23.10
   4   5 -14   76.92   24.43
   3  -5 -14   -6.14   23.52
   3   5 -14  -19.38   23.74
   2  -5 -14  190.18   32.41
   2   5 -14   93.25   28.34
  -9   6  14  176.33   36.99
   9   6 -14  178.86   28.92
   8   6 -14  305.94   35.40
  -8   6  14  304.18   41.64
  -7   6  14   40.60   28.83
   7   6 -14   21.87   22.08
   6  -6 -14  -11.64   17.89
   6   6 -14   -8.31   21.33
  -6   6  14   15.11   25.31
   5  -6 -14  178.15   26.90
   5   6 -14  163.16   30.86
   4  -6 -14  253.45   32.05
   4   6 -14  224.77   34.04
   3  -6 -14  207.10   32.32
   3   6 -14  340.51   39.55
  -7   7  14  385.37   46.68
   7   7 -14  327.20   37.58
   6   7 -14  148.83   31.40
  -6   7  14  133.97   33.17
   5  -7 -14    4.83   22.32
   5   7 -14   -7.76   24.29
  -5   7  14   37.62   26.54
   4  -7 -14   -1.95   25.00
   4   7 -14  -19.44   24.55
  10   0 -15   -1.21   18.31
 -10   0  15   -1.72   25.49
   9   0 -15   10.70   18.82
  -9   0  15   28.94   22.68
   8   0 -15  -36.35   18.35
   7   0 -15  -39.85   19.48
   6   0 -15  -18.55   19.30
   5   0 -15   23.36   21.77
   4   0 -15  -35.23   21.91
   3   0 -15    8.92   23.37
   2   0 -15    4.50   22.89
  10  -1 -15  431.37   34.07
 -10   1  15  345.03   39.63
  10   1 -15  371.80   35.57
   9  -1 -15  232.60   26.35
  -9   1  15  116.24   27.37
   9   1 -15  138.25   24.82
   8  -1 -15   91.91   22.84
   8   1 -15   78.82   22.31
   7   1 -15  152.86   27.11
   6  -1 -15   47.09   21.70
   6   1 -15   95.90   23.62
   5  -1 -15   86.10   24.62
   5   1 -15    6.05   22.39
   4  -1 -15  235.85   32.63
   4   1 -15  199.68   31.38
   3  -1 -15   32.72   24.18
   3   1 -15   18.39   24.17
   2  -1 -15  720.98   53.07
   2   1 -15  607.10   51.39
   9  -2 -15  651.73   39.57
   9   2 -15  683.38   43.52
  -9   2  15  678.89   49.97
   8  -2 -15  492.04   37.44
   8   2 -15  474.09   39.60
  -8   2  15  500.57   44.17
   7  -2 -15   36.84   20.08
   7   2 -15   -9.36   19.59
   6  -2 -15   14.00   33.44
   6   2 -15    0.54   21.80
   5  -2 -15  113.96   26.16
   5   2 -15  103.02   26.83
   4  -2 -15   32.75   24.11
   4   2 -15  -11.75   23.23
   3  -2 -15  473.36   43.85
   3   2 -15  520.43   47.58
   9  -3 -15    7.57   17.85
  -9   3  15  -23.44   26.58
   9   3 -15   11.61   19.87
   8  -3 -15   52.68   20.12
   8   3 -15   73.10   22.81
   7  -3 -15   -4.38   20.74
  -7   3  15   23.13   26.88
   7   3 -15  -20.70   22.13
   6  -3 -15  241.30   30.86
   6   3 -15  188.89   30.23
   5   3 -15  243.66   32.60
   4  -3 -15  -13.68   23.82
   4   3 -15   11.12   24.52
   3  -3 -15   33.75   25.28
   3   3 -15  -25.69   23.21
   8  -4 -15   95.63   21.33
   8   4 -15   46.20   23.31
  -8   4  15   31.72   28.36
   7  -4 -15   42.99   22.50
   7   4 -15   77.38   24.93
  -7   4  15   42.23   27.06
   6  -4 -15   -2.11   22.14
   6   4 -15  -32.94   22.66
   5  -4 -15  124.34   28.51
   5   4 -15  187.69   31.41
   4  -4 -15  123.93   29.27
   4   4 -15  179.72   31.91
   0   0   0    0.00    0.00
;
_shelx_hkl_checksum     54199
_shelx_res_file
;
TITL mo_23kub147_0m_a.res in P2(1)/c
    jw2003_F.res
    created by SHELXL-2019/3 at 00:40:53 on 29-Aug-2024
REM Old TITL Integration of 23kub147
REM SHELXT solution in P2(1)/c
REM R1 0.090, Rweak 0.007, Alpha 0.026, Orientation as input
REM Formula found by SHELXT: C12 Cl N3 Se2
CELL 0.71073 11.087 11.7584 11.991 90 115.337 90
ZERR 4 0.0033 0.0045 0.003 0 0.006 0
LATT 1
SYMM -X,0.5+Y,0.5-Z
SFAC C H Cl N Se
UNIT 49.4091 38.8183 6.81828 8 8
EQIV $1 X,1/2-Y,1/2+Z
EQIV $2 X,3/2-Y,1/2+Z
DFIX 1.76 0.001 Cl2 C13 Cl3 C13
SIMU 0.01 0.01 3 Cl2 > C13
L.S. 10
PLAN  -10
SIZE 0.08 0.1 0.2
TEMP -173.15
CONF
HTAB C2 Cl1
HTAB C3 Cl1_$1
HTAB C5 Se2
HTAB C5 N2_$2
HTAB
LIST 4
MORE -1
BOND $H
fmap 2
ACTA
WGHT    0.015300    6.855700
FVAR       0.39659   0.70457
SE1   5    0.107613    0.566977    0.173594    11.00000    0.02435    0.01326 =
         0.01048   -0.00122    0.00777   -0.00433
SE2   5    0.245581    0.871206    0.426289    11.00000    0.01605    0.01127 =
         0.01617   -0.00216    0.00757   -0.00220
N1    4    0.176166    0.628864    0.407054    11.00000    0.01553    0.01133 =
         0.01405   -0.00009    0.00757   -0.00016
N2    4    0.158373    0.715458    0.227248    11.00000    0.02309    0.01224 =
         0.01283    0.00005    0.00727   -0.00501
C1    1    0.137255    0.532865    0.336244    11.00000    0.01280    0.01193 =
         0.01164    0.00014    0.00524   -0.00133
C2    1    0.122114    0.430548    0.388000    11.00000    0.01738    0.01216 =
         0.01622   -0.00133    0.00778   -0.00045
AFIX  43
H2    2    0.095583    0.363323    0.339559    11.00000   -1.20000
AFIX   0
C3    1    0.146453    0.428996    0.510933    11.00000    0.01828    0.01810 =
         0.02054    0.00462    0.00889    0.00030
AFIX  43
H3    2    0.138254    0.359887    0.548151    11.00000   -1.20000
AFIX   0
C4    1    0.183328    0.529380    0.581172    11.00000    0.02411    0.02093 =
         0.01026   -0.00193    0.00776   -0.00247
AFIX  43
H4    2    0.197564    0.528274    0.665125    11.00000   -1.20000
AFIX   0
C5    1    0.198768    0.628265    0.529506    11.00000    0.02114    0.01254 =
         0.00889   -0.00084    0.00623    0.00469
AFIX  43
H5    2    0.224770    0.695960    0.577185    11.00000   -1.20000
AFIX   0
C6    1    0.188012    0.727881    0.342487    11.00000    0.01352    0.01314 =
         0.01491    0.00081    0.00742    0.00049
C7    1    0.434278    0.852366    0.467209    11.00000    0.01469    0.00907 =
         0.02157   -0.00163    0.00464   -0.00172
C8    1    0.521991    0.828793    0.588173    11.00000    0.02447    0.02748 =
         0.02318   -0.00195    0.00777   -0.00342
AFIX  43
H8    2    0.488948    0.818120    0.648615    11.00000   -1.20000
AFIX   0
C9    1    0.657924    0.820711    0.621381    11.00000    0.01936    0.03206 =
         0.02871    0.00119   -0.00457    0.00070
AFIX  43
H9    2    0.717735    0.804495    0.704425    11.00000   -1.20000
AFIX   0
C10   1    0.706234    0.836207    0.533903    11.00000    0.01366    0.01634 =
         0.04862   -0.00701    0.00788   -0.00035
AFIX  43
H10   2    0.799414    0.831392    0.556943    11.00000   -1.20000
AFIX   0
C11   1    0.619510    0.858693    0.412961    11.00000    0.02456    0.02765 =
         0.03420   -0.00323    0.01613   -0.00075
AFIX  43
H11   2    0.653058    0.868078    0.352710    11.00000   -1.20000
AFIX   0
C12   1    0.482798    0.867697    0.378826    11.00000    0.01703    0.02928 =
         0.02292   -0.00192    0.00633   -0.00029
AFIX  43
H12   2    0.423253    0.884189    0.295774    11.00000   -1.20000
AFIX   0
CL1   3    0.057194    0.324737    0.113515    11.00000    0.01792    0.01403 =
         0.01719   -0.00283    0.00777   -0.00035
PART -1 20.500
CL2   3    0.517333    0.424387    0.611658    20.50000    0.04251    0.04042 =
         0.08777   -0.01911    0.03285   -0.01157
CL3   3    0.475332    0.538176    0.388634    20.50000    0.04747    0.07011 =
         0.11346   -0.00402    0.03543   -0.00394
C13   1    0.522207    0.557827    0.547291    20.50000    0.03617    0.04877 =
         0.09608    0.00496    0.03637   -0.01276
AFIX  23
H13A  2    0.613356    0.590037    0.587480    20.50000   -1.20000
H13B  2    0.459970    0.611151    0.559777    20.50000   -1.20000
AFIX   0
HKLF 4
REM  mo_23kub147_0m_a.res in P2(1)/c
REM wR2 = 0.0881, GooF = S = 1.062, Restrained GooF = 1.064 for all data
REM R1 = 0.0432 for 2649 Fo > 4sig(Fo) and 0.0634 for all 3394 data
REM 182 parameters refined using 20 restraints
END
WGHT      0.0153      6.8558
REM Instructions for potential hydrogen bonds
HTAB C2 Cl1
HTAB C5 N2_$2
REM Highest difference peak  1.500,  deepest hole -0.915,  1-sigma level  0.148
Q1    1   0.5000  0.5000  0.5000  10.50000  0.05    1.50
Q2    1   0.2401  0.6291  0.1209  11.00000  0.05    0.86
Q3    1   0.2445  0.6279  0.7190  11.00000  0.05    0.76
Q4    1   0.2588  0.6389  0.3362  11.00000  0.05    0.71
Q5    1   0.0973  0.9343  0.2656  11.00000  0.05    0.67
Q6    1   0.4655  0.3638  0.5564  11.00000  0.05    0.67
Q7    1   0.1068  0.5771  0.3703  11.00000  0.05    0.66
Q8    1   0.5164  0.5439  0.6045  11.00000  0.05    0.63
Q9    1   0.4349  0.5821  0.4566  11.00000  0.05    0.59
Q10   1   0.0819  0.5741  0.5813  11.00000  0.05    0.57
;
_shelx_res_checksum     43627
