# Supplementary material for: Coupling between 2-pyridyl­selenyl chloride and phenyl­seleno­cyanate: synthesis, crystal structure and non-covalent inter­actions
Source: Acta Crystallogr E Crystallogr Commun. 2024 Sep 17;80(Pt 10):1024–8. doi: 10.1107/S2056989024008831 (PMC11451498; doi:10.1107/S2056989024008831)
Supplement: Supplementary file 2 [file e-80-01024-Isup2.hkl]

data_I                                                                          
_shelx_title ' mo_23kub147_0m_a.res in P2(1)/c'                                 
_shelx_refln_list_code          4                                               
_shelx_F_calc_maximum      255.33                                               
_exptl_crystal_F_000       779.18                                               
_reflns_d_resolution_high  0.7570                                               
                                                                                
loop_                                                                           
 _space_group_symop_operation_xyz                                               
 'x, y, z'                                                                      
 '-x, y+1/2, -z+1/2'                                                            
 '-x, -y, -z'                                                                   
 'x, -y-1/2, z-1/2'                                                             
                                                                                
_cell_length_a    11.0870                                                       
_cell_length_b    11.7584                                                       
_cell_length_c    11.9910                                                       
_cell_angle_alpha  90.000                                                       
_cell_angle_beta  115.337                                                       
_cell_angle_gamma  90.000                                                       
                                                                                
_shelx_F_squared_multiplier     1.000                                           
                                                                                
loop_                                                                           
 _refln_index_h                                                                 
 _refln_index_k                                                                 
 _refln_index_l                                                                 
 _refln_F_squared_calc                                                          
 _refln_F_squared_meas                                                          
 _refln_F_squared_sigma                                                         
 _refln_observed_status                                                         
   1   0   0      11374.25       8772.59       220.55 o                         
   2   0   0       3342.89       3298.95        72.57 o                         
   3   0   0      41545.69      45901.54       796.99 o                         
   4   0   0          4.40         13.96        22.00 o                         
   5   0   0       8187.72       8139.95       180.75 o                         
   6   0   0       5463.12       5327.90       202.12 o                         
   7   0   0       1357.06       1247.10       104.52 o                         
   8   0   0       5842.41       5659.40       241.41 o                         
   9   0   0        544.39        633.50       101.66 o                         
  10   0   0        629.72        540.86       111.83 o                         
  11   0   0         58.23        -61.42        98.93 o                         
  12   0   0        345.54        501.89       149.09 o                         
  13   0   0        237.83        223.54       158.25 o                         
   1   1   0      16479.73      17530.72       352.56 o                         
   2   1   0       7932.16       8633.31       115.51 o                         
   3   1   0       7993.13       8730.22       166.56 o                         
   4   1   0      12749.50      14222.91       194.56 o                         
   5   1   0        943.33        938.77        35.68 o                         
   6   1   0        929.10       1036.08        60.48 o                         
   7   1   0       4740.30       5088.87       148.69 o                         
   8   1   0        980.98       1258.26        92.06 o                         
   9   1   0        709.26        704.79        75.02 o                         
  10   1   0        314.17        390.38        73.59 o                         
  11   1   0        133.45         64.98        73.71 o                         
  12   1   0        589.75        654.98       134.47 o                         
  13   1   0       2348.67       2940.75       197.92 o                         
   0   2   0       2111.38       2364.81        51.38 o                         
   1   2   0       1901.70       1669.55        27.10 o                         
   2   2   0       1064.90       1218.48        27.02 o                         
   3   2   0       7364.95       8272.81       118.24 o                         
   4   2   0       4707.88       5026.70        86.02 o                         
   5   2   0       4876.61       5033.58       103.94 o                         
   6   2   0        182.47        262.21        39.10 o                         
   7   2   0        383.41        441.58        52.26 o                         
   8   2   0       3090.03       3363.30       127.79 o                         
   9   2   0       2425.22       2809.06       138.57 o                         
  10   2   0       1365.94       1381.74       111.20 o                         
  11   2   0         45.95        283.69       115.33 o                         
  12   2   0         93.75         89.90       120.10 o                         
  13   2   0        159.08        144.64       114.89 o                         
   1   3   0      18787.68      19496.99       202.61 o                         
   2   3   0       6260.41       6610.08        97.11 o                         
   3   3   0        401.07        397.24        30.83 o                         
   4   3   0        408.09        414.48        29.18 o                         
   5   3   0       5696.73       5978.44       120.41 o                         
   6   3   0       1902.41       1915.71        76.51 o                         
   7   3   0       7197.53       7721.51       199.16 o                         
   8   3   0       4718.51       5044.73       161.40 o                         
   9   3   0        579.60        718.94       196.11 o                         
  10   3   0        316.05        363.36        72.06 o                         
  11   3   0         38.88        -33.69        73.66 o                         
  12   3   0        286.79        459.19       108.27 o                         
   0   4   0      38005.27      38483.96       551.07 o                         
   1   4   0        470.50        500.06        17.10 o                         
   2   4   0       5179.05       5481.94        77.96 o                         
   3   4   0          3.23          1.88        11.15 o                         
   4   4   0       8061.01       8543.71       282.23 o                         
   5   4   0          1.04        -22.72        24.18 o                         
   6   4   0       7998.26       8421.67       196.29 o                         
   7   4   0        856.65        927.46        72.81 o                         
   8   4   0       2878.57       2874.07       161.27 o                         
   9   4   0        111.67         74.16        56.40 o                         
  10   4   0       1536.10       1747.10       132.82 o                         
  11   4   0        109.83        152.74       151.95 o                         
  12   4   0        998.19       1120.97       225.48 o                         
   1   5   0        112.04        158.57        13.94 o                         
   2   5   0       6218.57       6671.21        94.28 o                         
   3   5   0      25767.32      26648.10       328.49 o                         
   4   5   0       5257.03       5609.36        99.41 o                         
   5   5   0       4484.19       4727.28       179.23 o                         
   6   5   0       1481.11       1550.95        61.72 o                         
   7   5   0        324.99        399.31        55.39 o                         
   8   5   0        493.73        680.85        73.92 o                         
   9   5   0       1769.61       2083.09       260.74 o                         
  10   5   0        152.25        141.57        72.88 o                         
  11   5   0       3422.16       3690.01       317.42 o                         
  12   5   0        243.48         89.60       101.43 o                         
   0   6   0         37.64         71.11        18.76 o                         
   1   6   0       2922.05       3207.12        65.88 o                         
   2   6   0         69.57         66.10        14.15 o                         
   3   6   0       4856.36       4856.10        90.37 o                         
   4   6   0       6558.45       7001.79       132.54 o                         
   5   6   0       2717.30       2856.37        96.88 o                         
   6   6   0         43.59         76.24        30.30 o                         
   7   6   0        453.02        480.84        62.58 o                         
   8   6   0       2270.39       2307.22       377.85 o                         
   9   6   0       2821.91       3182.43       218.71 o                         
  10   6   0       2346.81       2423.43       145.68 o                         
  11   6   0        316.11        474.36       101.05 o                         
  12   6   0         10.26         67.33       108.20 o                         
   1   7   0       4379.61       4725.47        78.73 o                         
   2   7   0          8.99          1.04        16.96 o                         
   3   7   0       1562.47       1758.85        57.33 o                         
   4   7   0        564.81        690.18        43.21 o                         
   5   7   0       5611.65       6002.11       162.31 o                         
   6   7   0       1826.36       1786.82        76.46 o                         
   7   7   0         22.16         55.57        67.90 o                         
   8   7   0         30.06         35.72        53.71 o                         
   9   7   0        312.11        473.60       133.52 o                         
  10   7   0        190.24        176.44       138.22 o                         
  11   7   0       1050.59       1131.81       154.02 o                         
   0   8   0        825.46        984.15        50.98 o                         
   1   8   0       5695.43       5933.80        97.11 o                         
   2   8   0      14982.88      15548.69       223.39 o                         
   3   8   0        117.85        180.71        39.94 o                         
   4   8   0      16013.55      16833.46       275.52 o                         
   5   8   0      10934.51      11455.89       205.40 o                         
   6   8   0        401.78        458.87       112.58 o                         
   7   8   0         28.84         73.35        54.52 o                         
   8   8   0        338.54        550.43       132.66 o                         
   9   8   0        299.09        320.12       200.88 o                         
  10   8   0       2075.48       1934.83       201.74 o                         
  11   8   0         13.42         32.81       138.73 o                         
   1   9   0       4847.20       4938.42       104.89 o                         
   2   9   0         32.45         49.63        26.53 o                         
   3   9   0       6104.24       6557.21       197.76 o                         
   4   9   0       1332.77       1386.27        62.88 o                         
   5   9   0       3327.98       3236.01        93.84 o                         
   6   9   0        904.26       1126.98        85.23 o                         
   7   9   0         48.27        -10.18        56.40 o                         
   8   9   0        243.17        370.01        76.86 o                         
   9   9   0       1685.49       1849.89       164.38 o                         
  10   9   0          6.48        -44.07       139.43 o                         
   0  10   0       5653.85       6088.02       169.42 o                         
   1  10   0        148.14        180.57        34.33 o                         
   2  10   0         19.95         32.86        30.59 o                         
   3  10   0        636.24        798.67        56.11 o                         
   4  10   0        152.20        161.80        38.50 o                         
   5  10   0        700.25        773.46        59.19 o                         
   6  10   0        529.95        677.49        71.00 o                         
   7  10   0         80.12        150.94        84.88 o                         
   8  10   0        704.01        801.23        93.13 o                         
   9  10   0        261.91        382.20       194.90 o                         
  10  10   0         41.53        301.55       134.41 o                         
   1  11   0        798.42        916.88        66.22 o                         
   2  11   0        508.38        482.89        63.88 o                         
   3  11   0       4693.75       5030.53       147.49 o                         
   4  11   0        713.18        787.75        68.65 o                         
   5  11   0        608.86        805.92        73.79 o                         
   6  11   0       1563.59       1824.98       107.52 o                         
   7  11   0        926.82        760.92       132.56 o                         
   8  11   0       1000.44       1180.22       194.84 o                         
   9  11   0        770.58        761.42       161.43 o                         
   0  12   0        823.15        828.43       143.37 o                         
   1  12   0        322.71        371.41        46.46 o                         
   2  12   0       6184.47       6238.77       134.05 o                         
   3  12   0        685.64        815.54        70.59 o                         
   4  12   0       2719.70       2827.61       118.40 o                         
   5  12   0       1864.10       2166.36       112.49 o                         
   6  12   0        188.87        138.09        65.69 o                         
   7  12   0         13.00         34.78        69.73 o                         
   8  12   0       1342.41       1592.33       207.08 o                         
   1  13   0       6999.27       7288.22       179.02 o                         
   2  13   0       2153.06       2304.11        98.36 o                         
   3  13   0         10.31         33.40        50.34 o                         
   4  13   0        285.15        227.79        61.28 o                         
   5  13   0       2323.38       2449.16       126.20 o                         
   6  13   0         22.09        -60.15       114.70 o                         
   7  13   0       1036.18       1328.73       179.29 o                         
   0  14   0       2646.28       2844.55       145.83 o                         
   1  14   0        223.37        275.10       101.62 o                         
   2  14   0        244.16        301.92        65.22 o                         
   3  14   0       1237.40       1403.93       394.89 o                         
   4  14   0        672.53        745.45        74.51 o                         
   5  14   0        594.40        546.67       116.44 o                         
   1  15   0         87.77         78.35        63.62 o                         
   2  15   0         19.15          3.00        67.30 o                         
   3  15   0       1015.40        873.76       126.00 o                         
 -13   1   1          5.80        128.91       101.84 o                         
 -12   1   1       1509.72       1475.64       129.63 o                         
 -11   1   1       1375.42       1583.78       179.36 o                         
 -10   1   1        160.19        115.85        58.67 o                         
  -9   1   1        201.02        246.05        63.61 o                         
  -8   1   1        298.45        430.30        75.28 o                         
  -7   1   1       2486.90       2654.99       140.70 o                         
  -6   1   1      30495.41      30274.62       455.39 o                         
  -5   1   1       6985.49       7084.84       115.18 o                         
  -4   1   1       6586.28       6662.73        99.92 o                         
  -3   1   1      56856.59      55245.36       670.20 o                         
  -2   1   1      11171.44      10495.67       144.90 o                         
  -1   1   1       3197.66       3675.49        75.35 o                         
   0   1   1       6751.53       6228.36        74.84 o                         
   1   1   1       2017.10       1786.34        33.27 o                         
   2   1   1      24946.95      25046.44       316.51 o                         
   3   1   1       6306.59       5991.69        95.08 o                         
   4   1   1         27.28         15.49        13.78 o                         
   5   1   1        129.39        137.09        30.76 o                         
   6   1   1       1677.55       1569.84        79.71 o                         
   7   1   1        167.66        143.27        41.85 o                         
   8   1   1       4694.37       4612.26       160.07 o                         
   9   1   1       1558.80       1606.38       112.27 o                         
  10   1   1        826.70        860.87        99.25 o                         
  11   1   1       1828.24       1917.96       145.40 o                         
  12   1   1          1.49       -153.26       160.15 o                         
 -13   2   1       3247.42       3733.35       204.48 o                         
 -12   2   1        372.73        299.61        89.46 o                         
 -11   2   1       3580.42       3379.09       157.67 o                         
 -10   2   1         72.63        113.78        59.19 o                         
  -9   2   1        590.40        610.55       102.30 o                         
  -8   2   1        968.87       1083.82        81.51 o                         
  -7   2   1      21357.00      21610.36       425.40 o                         
  -6   2   1       8226.83       8408.35       152.74 o                         
  -5   2   1      16181.03      16054.37       219.16 o                         
  -4   2   1       7340.09       7071.26       105.44 o                         
  -3   2   1         44.05         57.89         9.02 o                         
  -2   2   1         26.36         32.83         7.38 o                         
  -1   2   1        755.26        766.63        14.78 o                         
   0   2   1        375.05        355.38        12.69 o                         
   1   2   1       9595.58       9262.00       113.34 o                         
   2   2   1       5081.37       4662.29        75.04 o                         
   3   2   1      12070.88      11698.00       437.40 o                         
   4   2   1      11453.40      11497.46       195.13 o                         
   5   2   1          4.78        -18.04        19.49 o                         
   6   2   1        137.54        146.88        37.68 o                         
   7   2   1       8609.66       8596.94       222.23 o                         
   8   2   1        486.77        594.60        72.38 o                         
   9   2   1       7134.44       7276.99       220.80 o                         
  10   2   1       8152.93       8623.10       259.93 o                         
  11   2   1         35.98         43.90        81.22 o                         
  12   2   1         44.22         -2.09        99.08 o                         
 -13   3   1         61.28        -85.77       101.43 o                         
 -12   3   1        155.18         59.85        87.11 o                         
 -11   3   1       1077.68       1158.96       109.83 o                         
 -10   3   1       6457.44       6195.14       197.38 o                         
  -9   3   1       2764.43       2785.15       134.88 o                         
  -8   3   1       4044.88       4139.81       135.68 o                         
  -7   3   1        920.30        842.49        62.99 o                         
  -6   3   1         49.45         60.35        20.65 o                         
  -5   3   1       1153.15       1194.77        52.24 o                         
  -4   3   1       9016.43       8599.07       125.10 o                         
  -3   3   1       1393.61       1271.72        31.73 o                         
  -2   3   1         95.23        152.02         9.99 o                         
  -1   3   1       7989.45       8375.58        91.97 o                         
   0   3   1      41794.79      42122.03       422.93 o                         
   1   3   1         22.08         45.07         8.08 o                         
   2   3   1        863.18        774.01        29.09 o                         
   3   3   1        138.90        187.13        22.67 o                         
   4   3   1       5522.52       5584.74       113.19 o                         
   5   3   1         11.10          6.46        24.81 o                         
   6   3   1       9451.66       9377.10       226.08 o                         
   7   3   1       4817.47       5052.07       159.53 o                         
   8   3   1         49.28         50.15        47.97 o                         
   9   3   1        190.96        143.89        68.73 o                         
  10   3   1        780.09        852.60        99.88 o                         
  11   3   1        181.25        328.64       210.86 o                         
  12   3   1        509.96        551.60       116.72 o                         
 -13   4   1         23.15        -82.72       141.97 o                         
 -12   4   1        165.65        234.77        95.52 o                         
 -11   4   1        226.63        418.33        84.64 o                         
 -10   4   1        223.46        364.03        70.68 o                         
  -9   4   1       1418.83       1534.62       129.64 o                         
  -8   4   1       1726.01       1596.72        87.44 o                         
  -7   4   1          6.06         24.96        25.80 o                         
  -6   4   1       2860.61       2856.33        94.84 o                         
  -5   4   1       5176.73       4701.74       153.07 o                         
  -4   4   1      13246.07      13004.24       203.70 o                         
  -3   4   1       8755.84       8342.88       108.04 o                         
  -2   4   1         21.93         34.36        10.10 o                         
  -1   4   1        241.60        293.04        21.52 o                         
   0   4   1      10637.93       9937.39       125.42 o                         
   1   4   1      22155.79      22275.14       260.37 o                         
   2   4   1      17108.21      16667.46       258.77 o                         
   3   4   1       2152.55       2267.42        49.04 o                         
   4   4   1        135.40        151.60        25.08 o                         
   5   4   1       7647.75       7627.33       150.06 o                         
   6   4   1       4906.79       5001.05       149.93 o                         
   7   4   1        809.30        845.51        89.87 o                         
   8   4   1        225.20        273.38        86.12 o                         
   9   4   1        360.86        409.33        75.29 o                         
  10   4   1        499.51        554.89       180.37 o                         
  11   4   1        156.82        -17.36        87.45 o                         
  12   4   1        136.20        159.06       112.36 o                         
 -12   5   1       2452.11       2493.73       165.66 o                         
 -11   5   1       1438.83       1402.03       116.80 o                         
 -10   5   1          4.72         -2.56        63.13 o                         
  -9   5   1        124.76        111.64        85.86 o                         
  -8   5   1        562.47        615.58        92.28 o                         
  -7   5   1        376.00        413.51        56.62 o                         
  -6   5   1       8686.46       8631.85       448.41 o                         
  -5   5   1       1198.02       1158.66        43.80 o                         
  -4   5   1       2364.38       2333.73        51.33 o                         
  -3   5   1       1142.39       1023.78        28.50 o                         
  -2   5   1       2787.15       2636.47        48.09 o                         
  -1   5   1        102.87        128.80        15.76 o                         
   0   5   1        522.26        512.79        21.48 o                         
   1   5   1         38.17         53.49        12.54 o                         
   2   5   1       4463.13       4152.25        70.35 o                         
   3   5   1       3290.96       3405.27        74.42 o                         
   4   5   1        168.07        230.52        32.90 o                         
   5   5   1       1517.30       1503.27        61.52 o                         
   6   5   1        254.56        290.74        54.14 o                         
   7   5   1        316.12        428.80        90.79 o                         
   8   5   1       5602.88       5502.73       423.88 o                         
   9   5   1       2200.44       2261.47       132.59 o                         
  10   5   1        119.50        117.97        79.41 o                         
  11   5   1        738.44        700.79       110.77 o                         
  12   5   1         22.20        250.88       116.72 o                         
 -12   6   1        133.40        -56.58       162.25 o                         
 -11   6   1       2656.89       2780.34       181.20 o                         
 -10   6   1          4.39         22.51        90.15 o                         
  -9   6   1       6311.35       6126.38       189.34 o                         
  -8   6   1       2296.42       2536.46       112.20 o                         
  -7   6   1        779.74        802.46        52.61 o                         
  -6   6   1        235.00        324.30        56.46 o                         
  -5   6   1       3618.41       3429.65        78.69 o                         
  -4   6   1        285.44        309.61        24.72 o                         
  -3   6   1      16339.34      16012.05       217.48 o                         
  -2   6   1       2684.95       2856.64        48.64 o                         
  -1   6   1       5835.54       5867.78        80.32 o                         
   0   6   1      15003.70      14994.24       172.21 o                         
   1   6   1       2093.83       1887.57        41.47 o                         
   2   6   1          5.22         -7.78        16.00 o                         
   3   6   1       1155.30       1294.10        77.88 o                         
   4   6   1         19.41         -1.93        25.29 o                         
   5   6   1      15368.18      14956.21       349.24 o                         
   6   6   1       2240.41       2183.18       104.12 o                         
   7   6   1        882.99        859.59        78.78 o                         
   8   6   1       3618.36       3670.08       159.00 o                         
   9   6   1        380.61        425.60       112.73 o                         
  10   6   1         61.56        106.11        82.05 o                         
  11   6   1       1725.91       1731.87       220.75 o                         
 -12   7   1          6.23          0.40        99.97 o                         
 -11   7   1       1473.56       1586.66       128.27 o                         
 -10   7   1       4341.87       4064.29       173.12 o                         
  -9   7   1        798.57        851.67        83.53 o                         
  -8   7   1       6049.23       6140.16       178.28 o                         
  -7   7   1       3406.12       3381.27        92.80 o                         
  -6   7   1        466.36        438.97        71.95 o                         
  -5   7   1         50.07         64.44        23.77 o                         
  -4   7   1       6447.40       6212.09       116.35 o                         
  -3   7   1        901.04        924.38        35.87 o                         
  -2   7   1      15928.13      15713.72       217.76 o                         
  -1   7   1      20970.81      20899.41       232.96 o                         
   0   7   1       4458.28       4490.66        71.67 o                         
   1   7   1       1323.67       1185.05        55.21 o                         
   2   7   1       1721.52       1668.11        64.52 o                         
   3   7   1       1444.37       1476.38        67.72 o                         
   4   7   1       7812.70       7695.93       153.68 o                         
   5   7   1        626.15        639.98        87.04 o                         
   6   7   1       6286.60       6530.34       187.55 o                         
   7   7   1       3326.39       3558.96       203.48 o                         
   8   7   1         17.27         19.46        86.18 o                         
   9   7   1          2.84        157.86        78.93 o                         
  10   7   1        916.36        888.57       109.05 o                         
  11   7   1         25.11        171.97       100.36 o                         
 -11   8   1          5.77        -17.67       119.91 o                         
 -10   8   1         88.21        116.09       110.05 o                         
  -9   8   1          6.20        -56.85        78.93 o                         
  -8   8   1        164.65        204.84        72.92 o                         
  -7   8   1        674.54        639.24        50.06 o                         
  -6   8   1        274.89        302.08        41.18 o                         
  -5   8   1        262.35        296.81        44.23 o                         
  -4   8   1        605.17        736.99        42.07 o                         
  -3   8   1       1400.39       1374.99        52.19 o                         
  -2   8   1        640.54        645.40        40.72 o                         
  -1   8   1         75.00         59.09        21.14 o                         
   0   8   1       1884.37       1752.10        48.24 o                         
   1   8   1       1900.56       1779.13        56.23 o                         
   2   8   1        588.28        777.36        43.77 o                         
   3   8   1        339.31        287.31        65.53 o                         
   4   8   1        218.61        311.02        48.23 o                         
   5   8   1        224.49        344.50        54.76 o                         
   6   8   1        128.72        169.30        55.85 o                         
   7   8   1          0.49         34.12        57.31 o                         
   9   8   1        183.55        157.42       109.86 o                         
  10   8   1         48.81        277.71       144.51 o                         
 -11   9   1        558.55        607.05       165.05 o                         
 -10   9   1       1876.01       1835.94       134.29 o                         
  -9   9   1         22.80        103.66       164.76 o                         
  -8   9   1       4707.53       4892.47       171.15 o                         
  -7   9   1       3283.35       3033.65        92.01 o                         
  -6   9   1        176.09        205.24        37.54 o                         
  -5   9   1         34.45         35.15        29.75 o                         
  -4   9   1         56.54        155.51        30.04 o                         
  -3   9   1       2695.78       2609.14        85.53 o                         
  -2   9   1       9042.92       8939.64       134.61 o                         
  -1   9   1       5219.35       5410.05        94.68 o                         
   0   9   1        498.17        520.78        38.52 o                         
   1   9   1        125.71        149.84        29.07 o                         
   2   9   1        190.99        151.45        49.63 o                         
   3   9   1       1189.56       1282.56       176.56 o                         
   4   9   1       6162.88       6288.31       172.55 o                         
   5   9   1       2011.64       2023.38       103.53 o                         
   6   9   1        860.34        979.78        86.19 o                         
   7   9   1       1813.15       1919.27       125.80 o                         
   8   9   1        171.02        225.12        87.09 o                         
   9   9   1        249.14        414.66       170.36 o                         
  10   9   1         27.85        231.48       114.57 o                         
 -10  10   1        354.98        362.08       145.09 o                         
  -9  10   1       7396.21       7244.75       213.36 o                         
  -8  10   1       2454.17       2574.62       120.65 o                         
  -7  10   1        629.96        592.84        67.42 o                         
  -6  10   1        289.63        286.19        43.53 o                         
  -5  10   1       2481.37       2520.31        77.22 o                         
  -4  10   1        519.45        473.86        57.14 o                         
  -3  10   1       5898.23       5843.08       123.04 o                         
  -2  10   1       3301.40       3133.00       107.08 o                         
  -1  10   1        945.64        986.45        53.39 o                         
   0  10   1       3313.59       3278.82       108.25 o                         
   1  10   1        702.13        868.19        51.75 o                         
   2  10   1        435.53        569.76        53.59 o                         
   3  10   1       1792.19       1837.77        90.36 o                         
   4  10   1        488.52        422.44        59.56 o                         
   5  10   1      15349.57      15528.99       342.88 o                         
   6  10   1       4174.62       4314.34       156.18 o                         
   7  10   1         51.87          6.16       108.59 o                         
   8  10   1       2296.45       2849.37       165.64 o                         
   9  10   1          2.14        -71.99        97.86 o                         
  -9  11   1        128.61         67.46       120.10 o                         
  -8  11   1       3598.53       3252.29       150.71 o                         
  -7  11   1        617.05        500.44       128.21 o                         
  -6  11   1       3420.88       3400.00       261.82 o                         
  -5  11   1       2196.03       2238.53       162.32 o                         
  -4  11   1        362.80        370.48        43.10 o                         
  -3  11   1        157.69        217.67        36.40 o                         
  -2  11   1       1836.72       1859.04        68.50 o                         
  -1  11   1       1006.41       1046.15        56.58 o                         
   0  11   1        430.44        424.96        45.28 o                         
   1  11   1        174.53        207.06        44.89 o                         
   2  11   1       2023.13       2195.62        79.32 o                         
   3  11   1        258.72        270.09        55.50 o                         
   4  11   1       2702.59       2638.88       117.87 o                         
   5  11   1       2490.48       2468.65       123.06 o                         
   6  11   1        664.73        735.61       113.74 o                         
   7  11   1          4.32         14.92       113.93 o                         
   8  11   1       2072.69       1973.65       141.48 o                         
  -8  12   1         73.66         -1.72       121.37 o                         
  -7  12   1        242.83        195.12       112.92 o                         
  -6  12   1         58.02        -47.68        89.46 o                         
  -5  12   1       1957.12       1914.94       208.32 o                         
  -4  12   1       2387.93       2445.95        82.16 o                         
  -3  12   1       2164.79       2104.90        89.24 o                         
  -2  12   1        331.42        253.94        48.98 o                         
  -1  12   1         92.32         88.59        38.50 o                         
   0  12   1       2011.08       2158.28        89.49 o                         
   1  12   1       7265.66       7135.17       176.17 o                         
   2  12   1       2249.60       2149.27        94.64 o                         
   3  12   1         10.83         40.97        47.86 o                         
   4  12   1        585.40        548.88        72.14 o                         
   5  12   1        210.71        250.24        70.85 o                         
   6  12   1       1089.70       1012.43        94.02 o                         
   7  12   1        580.65        446.95       107.24 o                         
  -7  13   1        309.48        365.77       148.84 o                         
  -6  13   1         27.72         93.72       111.71 o                         
  -5  13   1         74.44         38.90        50.45 o                         
  -4  13   1        525.58        628.40        93.82 o                         
  -3  13   1         87.71         25.61        49.06 o                         
  -2  13   1       2265.40       2106.88        94.08 o                         
  -1  13   1       1312.28       1206.20        73.37 o                         
   0  13   1          1.45          2.99        54.39 o                         
   1  13   1        779.84        906.03        67.40 o                         
   2  13   1         91.92          1.07        97.78 o                         
   3  13   1        222.17        184.95       135.26 o                         
   4  13   1       1071.46       1238.10       103.53 o                         
   5  13   1        114.04         47.31        72.64 o                         
   6  13   1        270.78        194.90       208.51 o                         
  -6  14   1        150.87        187.91       363.29 o                         
  -5  14   1       2233.68       2109.87       176.34 o                         
  -4  14   1       1513.65       1476.18       131.66 o                         
  -3  14   1        721.75        776.75        71.64 o                         
  -2  14   1        151.42        184.25        58.61 o                         
  -1  14   1        834.26        880.03        69.55 o                         
   0  14   1         58.11         31.42        54.18 o                         
   1  14   1       3432.03       3397.08       128.15 o                         
   2  14   1        911.33        915.96        82.42 o                         
   3  14   1        758.96        815.48        79.07 o                         
   4  14   1        551.86        725.12        84.74 o                         
   5  14   1        512.44        488.67       151.89 o                         
  -3  15   1        833.56        920.55       127.11 o                         
  -2  15   1         29.94         12.95       106.72 o                         
  -1  15   1         45.21         20.58        62.50 o                         
   0  15   1       1063.90       1150.89        83.11 o                         
   1  15   1          2.00         60.73        63.87 o                         
   2  15   1       2926.13       2750.39       141.45 o                         
 -13   0   2        404.70        502.02       146.42 o                         
 -12   0   2       2526.48       2748.00       218.14 o                         
 -11   0   2        607.98        654.23       118.45 o                         
 -10   0   2       2124.77       2346.12       165.56 o                         
  -9   0   2      11933.78      11997.50       407.09 o                         
  -8   0   2         76.20         18.25        43.23 o                         
  -7   0   2        929.57        895.38        77.44 o                         
  -6   0   2         56.94         26.91        21.51 o                         
  -5   0   2         33.29         42.82        18.41 o                         
  -4   0   2      65195.30      63442.69      1091.61 o                         
  -3   0   2      34837.80      33924.73       589.40 o                         
  -2   0   2       1466.18       1832.96        45.88 o                         
  -1   0   2      26280.89      27523.80       390.99 o                         
   0   0   2      10470.13      11098.30       208.13 o                         
   1   0   2        170.47        373.36        29.13 o                         
   2   0   2      33217.86      31713.85       569.06 o                         
   3   0   2      24601.99      24878.91       462.99 o                         
   4   0   2        315.38        506.38        87.52 o                         
   5   0   2      11377.39      10935.35       355.79 o                         
   6   0   2        771.72        896.91       105.73 o                         
   7   0   2          8.37         13.42        58.11 o                         
   8   0   2         22.99         69.30        79.16 o                         
   9   0   2       1964.63       1768.63       176.24 o                         
  10   0   2       1779.34       1766.53       193.41 o                         
  11   0   2       2299.80       2200.40       226.91 o                         
  12   0   2         14.05         70.76       157.99 o                         
 -13   1   2        745.73        798.74       115.48 o                         
 -12   1   2        401.34        388.52       183.49 o                         
 -11   1   2       2620.10       2697.97       135.31 o                         
 -10   1   2       2261.69       2311.45       114.65 o                         
  -9   1   2        644.53        727.28       154.34 o                         
  -8   1   2        114.87        112.06        36.69 o                         
  -7   1   2       3223.63       3042.19       209.40 o                         
  -6   1   2        167.01        199.77        24.60 o                         
  -5   1   2      14516.11      14777.66       201.02 o                         
  -4   1   2       4938.68       4436.86        98.54 o                         
  -3   1   2       6818.04       6634.00        92.64 o                         
  -2   1   2       5120.11       5203.20        72.63 o                         
  -1   1   2        126.53        188.61         8.52 o                         
   0   1   2       9572.80       9827.27       109.00 o                         
   1   1   2         26.30         44.68         9.49 o                         
   2   1   2        270.81        313.94        20.71 o                         
   3   1   2       5314.89       5255.84        91.65 o                         
   4   1   2      11931.81      11549.02       202.73 o                         
   5   1   2        126.01        108.60        34.44 o                         
   6   1   2       4210.90       4209.33       141.16 o                         
   7   1   2         91.51        156.21        48.26 o                         
   8   1   2         40.80          2.06        99.56 o                         
   9   1   2       2881.13       3075.12       152.09 o                         
  10   1   2       3108.62       3220.76       190.70 o                         
  11   1   2         57.93         33.86       101.50 o                         
  12   1   2        300.52        151.51       113.63 o                         
 -13   2   2       1116.55       1046.23       132.42 o                         
 -12   2   2       2555.76       2160.54       149.67 o                         
 -11   2   2        366.81        358.97        73.23 o                         
 -10   2   2         14.30        -38.35        48.73 o                         
  -9   2   2       2716.37       2621.92       110.23 o                         
  -8   2   2       2182.25       2226.91       126.27 o                         
  -7   2   2       1283.24       1075.27        48.92 o                         
  -6   2   2        410.55        524.76        35.20 o                         
  -5   2   2         33.49         68.15        14.61 o                         
  -4   2   2        175.74        170.19        20.95 o                         
  -3   2   2       1108.60       1339.31        27.24 o                         
  -2   2   2        145.66        163.15        19.17 o                         
  -1   2   2       1077.85        886.60        21.66 o                         
   0   2   2        681.97        554.31        16.33 o                         
   1   2   2       4366.75       4489.01        66.89 o                         
   2   2   2       2054.23       1759.77        42.90 o                         
   3   2   2        127.55        168.49        19.86 o                         
   4   2   2        536.45        689.11        44.42 o                         
   5   2   2       4432.51       4240.58       226.91 o                         
   6   2   2       3336.76       3212.89       170.20 o                         
   7   2   2       1091.88       1181.10        90.01 o                         
   8   2   2        128.80        166.41        57.29 o                         
   9   2   2         25.56        -59.19        61.16 o                         
  10   2   2        461.15        539.30        94.05 o                         
  11   2   2        390.68        325.46       103.33 o                         
  12   2   2        610.92        660.51       132.55 o                         
 -13   3   2       1742.73       1653.73       140.67 o                         
 -12   3   2        347.18        318.44        86.90 o                         
 -11   3   2       3873.45       4221.11       189.81 o                         
 -10   3   2       5843.67       5611.55       189.66 o                         
  -9   3   2        562.45        646.62        77.18 o                         
  -8   3   2       1427.90       1519.16       197.22 o                         
  -7   3   2        273.28        381.13        40.89 o                         
  -6   3   2       4921.80       4707.84        96.21 o                         
  -5   3   2      11308.47      11333.76       219.31 o                         
  -4   3   2       7367.29       6695.96        98.43 o                         
  -3   3   2       8667.67       8458.22       300.76 o                         
  -2   3   2       8119.83       8395.42       137.29 o                         
  -1   3   2      11476.13      11155.78       130.98 o                         
   0   3   2          4.02         14.95         8.26 o                         
   1   3   2      19546.41      18842.76       206.44 o                         
   2   3   2          3.08         -6.99        22.03 o                         
   3   3   2      10425.32      10556.65       187.03 o                         
   4   3   2      25054.01      24734.81       388.07 o                         
   5   3   2         82.95        133.54        39.47 o                         
   6   3   2       1062.84       1147.69        80.27 o                         
   7   3   2        841.77        773.97        75.79 o                         
   8   3   2          6.06        -51.82        58.37 o                         
   9   3   2       2033.20       1958.10       133.91 o                         
  10   3   2       1747.06       1780.64       137.42 o                         
  11   3   2        128.45        228.48        98.51 o                         
  12   3   2       1419.05       1483.91       156.97 o                         
 -13   4   2        887.85        881.73       129.80 o                         
 -12   4   2        748.28        622.32       171.63 o                         
 -11   4   2        767.19        871.51       103.00 o                         
 -10   4   2       1703.73       1826.14       108.59 o                         
  -9   4   2       2274.63       2184.28       222.18 o                         
  -8   4   2       1397.21       1100.65        61.06 o                         
  -7   4   2       1647.95       1651.63        62.39 o                         
  -6   4   2        797.37        794.53        39.86 o                         
  -5   4   2       1606.28       1488.68        42.74 o                         
  -4   4   2       7538.46       7272.11       117.55 o                         
  -3   4   2       4725.97       4566.91       105.55 o                         
  -2   4   2       5878.93       6136.67       132.70 o                         
  -1   4   2       6402.44       6127.93        75.44 o                         
   0   4   2      15041.47      14869.57       167.60 o                         
   1   4   2       6330.48       6668.62        88.83 o                         
   2   4   2       6295.48       6284.38       123.43 o                         
   3   4   2      13458.87      13442.38       228.44 o                         
   4   4   2        187.80        174.91        31.66 o                         
   5   4   2       6057.83       6248.04       173.23 o                         
   6   4   2       1090.41        976.04        80.17 o                         
   7   4   2       1033.29       1119.57        93.26 o                         
   8   4   2        197.49        194.63        62.50 o                         
   9   4   2       1635.97       1769.82       166.19 o                         
  10   4   2        449.74        453.25        96.63 o                         
  11   4   2       1364.92       1314.80       136.90 o                         
 -13   5   2        126.31         48.05       107.60 o                         
 -12   5   2        770.72        878.67       108.16 o                         
 -11   5   2        223.49        191.65        74.26 o                         
 -10   5   2         87.34         73.22        58.11 o                         
  -9   5   2       2324.72       2245.77       253.52 o                         
  -8   5   2        571.47        658.64        55.33 o                         
  -7   5   2       5503.58       5253.90       111.67 o                         
  -6   5   2      16390.58      16122.12       255.03 o                         
  -5   5   2        237.01        373.25        32.87 o                         
  -4   5   2       1835.00       1930.65        74.11 o                         
  -3   5   2        156.00        192.91        26.11 o                         
  -2   5   2       1895.73       2226.93        39.12 o                         
  -1   5   2      36868.13      36106.99       403.78 o                         
   0   5   2      24187.92      24639.88       293.38 o                         
   1   5   2          2.32         -1.26        13.37 o                         
   2   5   2      10156.03       9890.56       151.31 o                         
   3   5   2        444.28        620.57        52.17 o                         
   4   5   2          4.59         81.43        33.75 o                         
   5   5   2       1889.39       1887.82        94.66 o                         
   6   5   2       3658.98       3626.07       138.10 o                         
   7   5   2       1553.19       1431.73       123.66 o                         
   8   5   2       3583.64       3612.47       156.80 o                         
   9   5   2          5.93         -0.28        73.96 o                         
  10   5   2       1227.44       1057.99       120.41 o                         
  11   5   2         84.14         99.50       106.99 o                         
 -12   6   2       1083.37       1050.62       145.66 o                         
 -11   6   2         43.06        165.23        85.13 o                         
 -10   6   2         19.34         26.99        60.89 o                         
  -9   6   2        230.38        205.20        56.02 o                         
  -8   6   2       1578.18       1751.38        91.42 o                         
  -7   6   2       3011.92       2764.13        74.88 o                         
  -6   6   2       1100.00       1152.78        45.36 o                         
  -5   6   2         11.42         15.71        15.15 o                         
  -4   6   2        453.53        363.99        56.59 o                         
  -3   6   2        425.51        487.63        82.62 o                         
  -2   6   2        380.20        410.23        21.81 o                         
  -1   6   2         98.50        136.42        15.12 o                         
   0   6   2       5641.80       5585.94        87.37 o                         
   1   6   2       3028.05       2905.40        59.78 o                         
   2   6   2        361.45        332.29        34.86 o                         
   3   6   2          3.57          1.08        25.79 o                         
   4   6   2        140.92         76.71        37.69 o                         
   5   6   2       2730.30       2950.88       117.07 o                         
   6   6   2       7112.19       6970.69       201.15 o                         
   7   6   2       2468.71       2443.75       341.23 o                         
   8   6   2        666.21        632.94        88.76 o                         
   9   6   2        308.80        258.62        82.95 o                         
  10   6   2        996.55        793.57       115.22 o                         
  11   6   2        660.95        270.10       116.54 o                         
 -12   7   2        214.00        164.66        95.22 o                         
 -11   7   2         92.67         35.12        77.36 o                         
 -10   7   2        159.66        103.99        64.05 o                         
  -9   7   2       2389.55       2272.69        89.44 o                         
  -8   7   2       1364.86       1384.55       131.54 o                         
  -7   7   2        303.86        355.50        37.51 o                         
  -6   7   2        114.64        153.72        24.69 o                         
  -5   7   2       1008.20        963.60        91.04 o                         
  -4   7   2        946.37        836.36        60.16 o                         
  -3   7   2       2544.13       2499.79        83.72 o                         
  -2   7   2       3132.52       2954.78        56.31 o                         
  -1   7   2        314.75        343.52        28.14 o                         
   0   7   2       2128.36       2369.89        60.45 o                         
   1   7   2       5424.25       5665.40       105.41 o                         
   2   7   2       7119.37       6965.89       172.39 o                         
   3   7   2         98.12        142.21        43.11 o                         
   4   7   2        333.80        486.78       128.05 o                         
   5   7   2        191.83        236.89        83.03 o                         
   6   7   2         10.76         -3.81        72.35 o                         
   7   7   2        537.66        442.80        70.99 o                         
   8   7   2       1815.72       1865.21       176.43 o                         
   9   7   2        107.51        -26.16        81.77 o                         
  10   7   2          8.23         19.49        95.71 o                         
 -12   8   2        142.88        -20.28       140.83 o                         
 -11   8   2        881.88       1305.91       186.03 o                         
 -10   8   2        178.60        199.91        75.15 o                         
  -9   8   2        226.85        269.96        52.74 o                         
  -8   8   2       4299.12       4235.86       107.91 o                         
  -7   8   2       3813.54       3774.08        87.83 o                         
  -6   8   2       2804.54       2623.04       121.94 o                         
  -5   8   2       5758.93       5604.21       226.53 o                         
  -4   8   2        497.07        532.23        66.90 o                         
  -3   8   2        814.82        811.44        70.08 o                         
  -2   8   2      18640.88      17886.06       224.06 o                         
  -1   8   2       4818.08       4596.13        80.55 o                         
   0   8   2       7358.76       7108.50       112.77 o                         
   1   8   2      17329.52      16670.96       397.83 o                         
   2   8   2       1846.36       1908.88        85.71 o                         
   3   8   2        325.09        376.94        53.42 o                         
   4   8   2        956.21       1035.46        80.44 o                         
   5   8   2       2106.37       1967.00       134.15 o                         
   6   8   2       3133.31       3382.00       144.09 o                         
   7   8   2       4579.62       4950.13       233.11 o                         
   8   8   2        226.38        204.76        83.79 o                         
   9   8   2       2041.33       1423.53       190.42 o                         
  10   8   2         63.75        191.88       140.51 o                         
 -11   9   2        113.58         24.67       128.37 o                         
 -10   9   2          0.07        124.64        75.26 o                         
  -9   9   2       2085.10       2168.36       221.32 o                         
  -8   9   2       2176.98       2224.50        96.08 o                         
  -7   9   2        843.95       1003.34       125.12 o                         
  -6   9   2       2835.22       3096.28       171.66 o                         
  -5   9   2         14.43         31.98        57.67 o                         
  -4   9   2         84.15        105.72        23.46 o                         
  -3   9   2       1719.23       1664.95        55.28 o                         
  -2   9   2         91.82        100.94        24.08 o                         
  -1   9   2       5818.26       5744.55       106.01 o                         
   0   9   2       9489.65       8887.75       185.28 o                         
   1   9   2       2704.86       2747.78        90.62 o                         
   2   9   2       5906.87       5852.85       162.54 o                         
   3   9   2        313.29        359.07        54.40 o                         
   4   9   2         85.73        186.93        53.53 o                         
   5   9   2       2377.96       2357.10       156.05 o                         
   6   9   2       1023.04       1078.80       144.39 o                         
   7   9   2       1033.70       1217.34       148.27 o                         
   8   9   2       4477.14       5007.23       243.82 o                         
   9   9   2        312.83        444.36       115.47 o                         
 -10  10   2         31.25         -8.65       119.72 o                         
  -9  10   2        497.45        471.69       124.23 o                         
  -8  10   2        321.64         95.88        96.89 o                         
  -7  10   2         97.89        169.37        87.87 o                         
  -6  10   2         35.73         27.78        73.69 o                         
  -5  10   2         35.31         35.92        57.16 o                         
  -4  10   2       1386.07       1394.69        52.61 o                         
  -3  10   2        979.73        991.52        53.07 o                         
  -2  10   2         17.67        -17.72        26.19 o                         
  -1  10   2        446.68        524.84        39.46 o                         
   0  10   2        170.17        152.62        34.78 o                         
   1  10   2        399.00        505.91        45.03 o                         
   2  10   2        773.79        959.34       103.25 o                         
   3  10   2        608.40        543.02        67.44 o                         
   4  10   2        114.79        123.59        55.07 o                         
   5  10   2       1191.59       1188.97       123.18 o                         
   6  10   2         30.74         92.41       120.26 o                         
   7  10   2        222.84        307.02        90.38 o                         
   8  10   2          5.01        157.89       100.32 o                         
   9  10   2         15.92         32.22       135.80 o                         
  -9  11   2       2179.07       1903.10       209.81 o                         
  -8  11   2        970.59        843.24       138.09 o                         
  -7  11   2        645.21        727.53       124.49 o                         
  -6  11   2       2773.50       2808.15       195.50 o                         
  -5  11   2       1432.43       1358.87       139.75 o                         
  -4  11   2         85.31         93.93        31.54 o                         
  -3  11   2        545.14        525.18        48.30 o                         
  -2  11   2        291.10        244.65        35.95 o                         
  -1  11   2       6485.85       6492.41       133.49 o                         
   0  11   2       4514.71       4564.97       109.57 o                         
   1  11   2        194.35        125.33        49.98 o                         
   2  11   2       3203.12       3437.95       130.60 o                         
   3  11   2       1135.11       1188.69        90.92 o                         
   4  11   2       1240.14       1495.56       159.84 o                         
   5  11   2       2142.82       2181.46       152.02 o                         
   6  11   2        361.65        382.55        84.97 o                         
   7  11   2       1247.94       1108.01       117.97 o                         
   8  11   2       3651.93       3725.39       201.20 o                         
  -9  12   2         31.86         75.34       132.63 o                         
  -8  12   2        949.84       1232.41       172.30 o                         
  -7  12   2        280.35        399.40       123.85 o                         
  -6  12   2       2048.11       2144.26       177.96 o                         
  -5  12   2       1849.66       1667.22       161.87 o                         
  -4  12   2        100.86        143.15        53.80 o                         
  -3  12   2         40.59         71.34        52.00 o                         
  -2  12   2       4087.76       3911.36       103.89 o                         
  -1  12   2       2200.70       2278.78       104.26 o                         
   0  12   2        917.32        887.60        65.13 o                         
   1  12   2       3315.89       3084.78        98.54 o                         
   2  12   2          9.92         60.52        50.38 o                         
   3  12   2        303.97        326.92        68.81 o                         
   4  12   2       1461.81       1676.53       384.65 o                         
   5  12   2       2732.32       2597.70       188.07 o                         
   6  12   2        394.26        335.77        90.81 o                         
   7  12   2       2122.36       2326.28       402.45 o                         
  -7  13   2         21.43         -5.21       112.09 o                         
  -6  13   2        358.00        478.49       122.58 o                         
  -5  13   2       5272.71       4821.14       202.77 o                         
  -4  13   2       2777.80       2814.12       170.70 o                         
  -3  13   2       1927.85       2008.98       100.70 o                         
  -2  13   2       5477.43       5377.15       145.59 o                         
  -1  13   2       1106.77       1141.95        93.50 o                         
   0  13   2          2.97          2.92        49.55 o                         
   1  13   2       4263.12       4121.54       121.14 o                         
   2  13   2        885.61        981.82        77.83 o                         
   3  13   2       1586.98       1430.59        92.84 o                         
   4  13   2       3530.27       3712.29       166.02 o                         
   5  13   2         47.85         39.73        97.82 o                         
   6  13   2        236.10        270.03       128.46 o                         
  -6  14   2        945.59        886.78       126.41 o                         
  -5  14   2        220.87        254.63        99.51 o                         
  -4  14   2        649.14        789.10       218.49 o                         
  -3  14   2        982.83        945.86        84.47 o                         
  -2  14   2          4.68         -3.03        69.74 o                         
  -1  14   2        364.68        399.53        75.84 o                         
   0  14   2         94.73         63.36        84.07 o                         
   1  14   2        630.23        518.03       138.19 o                         
   2  14   2        594.91        725.68        82.12 o                         
   3  14   2        301.96        364.35        78.56 o                         
   4  14   2        337.45        462.46       108.06 o                         
  -3  15   2        109.70        110.84        95.79 o                         
  -2  15   2         12.25         78.99        92.81 o                         
  -1  15   2       1281.73       1202.10        86.10 o                         
   0  15   2        459.62        532.93       111.65 o                         
   1  15   2         23.67         12.06        83.52 o                         
   2  15   2        227.56          6.29       176.67 o                         
 -14   1   3         15.80         20.18       103.06 o                         
 -13   1   3         60.84        -54.51       144.55 o                         
 -12   1   3         19.06         34.14        68.98 o                         
 -11   1   3        254.53        286.95        74.13 o                         
 -10   1   3       3973.04       3986.79       138.85 o                         
  -9   1   3       4544.80       4608.42       139.75 o                         
  -8   1   3         35.20         57.50        29.30 o                         
  -7   1   3       5714.19       5196.35       109.66 o                         
  -6   1   3       1053.74        924.17        35.69 o                         
  -5   1   3        604.33        605.84        25.13 o                         
  -4   1   3      13553.99      12918.38       172.97 o                         
  -3   1   3      18617.37      19493.41       248.63 o                         
  -2   1   3       2028.88       2276.53        42.64 o                         
  -1   1   3      33954.22      32988.05       310.88 o                         
   0   1   3       7908.74       8612.26       112.38 o                         
   1   1   3         34.51          1.87        10.51 o                         
   2   1   3        614.19        710.09        31.36 o                         
   3   1   3       3408.50       3088.54        81.46 o                         
   4   1   3       3393.55       2907.25       106.34 o                         
   5   1   3       9427.45       9150.36       309.56 o                         
   6   1   3        557.95        710.18        74.16 o                         
   7   1   3       1079.83       1107.31       100.34 o                         
   8   1   3        874.23        948.47       251.87 o                         
   9   1   3         22.10         60.40        75.83 o                         
  10   1   3        252.52        422.83        95.03 o                         
  11   1   3        956.90        783.77       123.89 o                         
 -14   2   3        871.72       1053.50       134.71 o                         
 -13   2   3         17.58          5.30       151.29 o                         
 -12   2   3         62.07        162.45        73.12 o                         
 -11   2   3       6799.54       6468.87       198.50 o                         
 -10   2   3       5790.88       5891.13       174.79 o                         
  -9   2   3       1711.87       1882.67        89.32 o                         
  -8   2   3      10260.78      10475.80       232.83 o                         
  -7   2   3        627.90        607.46        44.32 o                         
  -6   2   3       4816.52       4417.01        89.81 o                         
  -5   2   3       3394.60       3222.70        77.98 o                         
  -4   2   3       1571.48       1572.12        33.71 o                         
  -3   2   3       1362.97       1415.74        29.48 o                         
  -2   2   3      23994.50      23258.05       336.27 o                         
  -1   2   3       1260.42       1263.70        26.84 o                         
   0   2   3      23760.77      23933.20       255.64 o                         
   1   2   3       4497.21       4411.89        71.54 o                         
   2   2   3         56.07         41.20        15.37 o                         
   3   2   3       2328.59       2057.70        66.56 o                         
   4   2   3       7038.39       6903.58       318.05 o                         
   5   2   3        365.75        454.92        57.98 o                         
   6   2   3      19602.54      18692.58       409.87 o                         
   7   2   3       3964.72       3914.75       155.03 o                         
   8   2   3        242.40        333.43        71.04 o                         
   9   2   3        257.88        233.28        80.91 o                         
  10   2   3       1324.34       1174.09       125.88 o                         
  11   2   3        591.20        465.26       134.69 o                         
 -13   3   3       1849.27       1832.78       139.51 o                         
 -12   3   3        137.85        268.61        82.87 o                         
 -11   3   3       1288.41       1255.75       174.40 o                         
 -10   3   3          5.03          3.60        58.75 o                         
  -9   3   3        982.29       1069.79        73.85 o                         
  -8   3   3       2865.50       2936.80       145.82 o                         
  -7   3   3       6660.10       6220.37       121.98 o                         
  -6   3   3        175.24        198.90        22.40 o                         
  -5   3   3       5233.43       5133.63       141.77 o                         
  -4   3   3       1124.85       1103.61        72.89 o                         
  -3   3   3       9107.20       8930.33       191.64 o                         
  -2   3   3         85.12        149.16        11.43 o                         
  -1   3   3       5041.94       5303.12        76.09 o                         
   0   3   3         13.82         19.39         9.75 o                         
   1   3   3       4949.46       4570.14        84.34 o                         
   2   3   3       4208.78       4098.55        73.27 o                         
   3   3   3       9153.95       9197.41       216.04 o                         
   4   3   3       1711.58       1552.03        81.75 o                         
   5   3   3       1196.75       1106.84       109.23 o                         
   6   3   3       3361.98       3138.31       134.78 o                         
   7   3   3        436.63        582.03        77.74 o                         
   8   3   3         61.20         80.01        60.75 o                         
   9   3   3       4451.47       4338.28       211.73 o                         
  10   3   3        996.04        944.52       123.71 o                         
  11   3   3         18.10        -72.82       103.61 o                         
 -13   4   3        518.40        437.03       100.73 o                         
 -12   4   3       1985.94       2221.76       141.72 o                         
 -11   4   3         57.01          9.22        84.37 o                         
 -10   4   3         74.40         32.28        58.33 o                         
  -9   4   3       3355.93       3261.77       128.05 o                         
  -8   4   3       4343.04       4152.69       100.42 o                         
  -7   4   3       7419.82       6875.69       136.17 o                         
  -6   4   3       1846.27       1885.74        55.36 o                         
  -5   4   3        205.42        310.39        54.42 o                         
  -4   4   3       9498.71       8981.26       282.54 o                         
  -3   4   3      12234.20      12628.13       204.45 o                         
  -2   4   3      15333.45      14691.74       176.82 o                         
  -1   4   3       5226.62       5337.08        78.48 o                         
   0   4   3        654.01        557.71        35.73 o                         
   1   4   3       2297.23       2279.52        53.82 o                         
   2   4   3       3246.82       3069.80        69.29 o                         
   3   4   3       6244.76       6259.42       167.46 o                         
   4   4   3        754.88       1027.29        79.35 o                         
   5   4   3         33.98         30.68        42.06 o                         
   6   4   3         68.12         88.77        52.29 o                         
   7   4   3       1318.29       1381.58       148.36 o                         
   8   4   3        835.38        828.46       203.61 o                         
   9   4   3        108.18        202.14        81.42 o                         
  10   4   3       1488.65       1186.34       144.64 o                         
  11   4   3        761.00        692.92       128.86 o                         
 -13   5   3         18.22          1.47       167.40 o                         
 -12   5   3        639.84        631.91        92.77 o                         
 -11   5   3        241.70        214.56        72.15 o                         
 -10   5   3       2699.98       2649.38       120.00 o                         
  -9   5   3       3153.47       3313.65       163.32 o                         
  -8   5   3         14.52        -14.44        28.27 o                         
  -7   5   3       1389.17       1282.08        63.13 o                         
  -6   5   3        339.21        355.78        24.29 o                         
  -5   5   3       3173.74       3232.91       146.93 o                         
  -4   5   3        317.24        410.92        49.91 o                         
  -3   5   3       5894.43       5828.10       134.20 o                         
  -2   5   3        135.28         96.56        11.77 o                         
  -1   5   3       4434.70       4278.73        61.99 o                         
   0   5   3       1222.36       1228.83        36.46 o                         
   1   5   3         37.44         22.90        17.67 o                         
   2   5   3        165.56        234.00        47.21 o                         
   3   5   3          8.78         -3.81        44.31 o                         
   4   5   3       4149.18       4144.48       137.75 o                         
   5   5   3       9121.44       8982.90       382.01 o                         
   6   5   3        623.34        638.43        77.13 o                         
   7   5   3       2200.42       2131.72       221.35 o                         
   8   5   3        476.83        347.63        82.18 o                         
   9   5   3          0.69         79.06        79.58 o                         
  10   5   3        397.92        446.00       114.62 o                         
  11   5   3       1103.28       1032.66       456.40 o                         
 -13   6   3        881.35        702.59       112.65 o                         
 -12   6   3       2865.59       3216.20       164.49 o                         
 -11   6   3        133.98         32.04        66.46 o                         
 -10   6   3        309.60        355.34        68.16 o                         
  -9   6   3        611.50        647.54        70.52 o                         
  -8   6   3       3108.63       3084.27       103.98 o                         
  -7   6   3       7397.97       7224.18       164.48 o                         
  -6   6   3      11089.91      10785.73       245.15 o                         
  -5   6   3         18.07         43.64        34.19 o                         
  -4   6   3      15198.88      15250.75       309.40 o                         
  -3   6   3       1177.34       1312.65        92.70 o                         
  -2   6   3        896.69        988.43        38.64 o                         
  -1   6   3        822.45        894.64        30.34 o                         
   0   6   3       4684.89       4106.59        82.10 o                         
   1   6   3       5636.32       5501.75       103.56 o                         
   2   6   3       8062.26       7843.92       194.93 o                         
   3   6   3        258.10        271.52        48.17 o                         
   4   6   3       4852.94       4461.89       153.52 o                         
   5   6   3         24.59         42.68        48.82 o                         
   6   6   3        842.24        862.20        88.97 o                         
   7   6   3        823.40        967.00       286.20 o                         
   8   6   3       5013.56       4794.06       212.84 o                         
   9   6   3        218.98        158.51        90.68 o                         
  10   6   3       2104.49       2048.02       164.63 o                         
 -12   7   3        169.30         91.48        96.00 o                         
 -11   7   3       1015.26       1021.12       182.50 o                         
 -10   7   3         10.37         91.35        53.78 o                         
  -9   7   3          1.88         38.18        46.90 o                         
  -8   7   3       3831.34       3676.37       111.62 o                         
  -7   7   3       4052.55       3818.28       188.96 o                         
  -6   7   3       2094.91       1962.42       132.94 o                         
  -5   7   3      21498.23      20734.55       413.00 o                         
  -4   7   3       2819.82       2968.48       100.89 o                         
  -3   7   3       1926.31       2066.88       120.61 o                         
  -2   7   3        261.55        258.20        28.36 o                         
  -1   7   3        108.73        212.92        26.18 o                         
   0   7   3       8011.72       7673.31       131.17 o                         
   1   7   3      12538.55      12389.31       226.23 o                         
   2   7   3        188.30        285.91        88.31 o                         
   3   7   3       8049.41       7398.42       339.19 o                         
   4   7   3       4574.05       4686.80       157.17 o                         
   5   7   3         87.28         55.74        54.25 o                         
   6   7   3       2312.58       2403.28       194.87 o                         
   7   7   3        243.62        193.20        71.71 o                         
   8   7   3        201.42        164.20        82.83 o                         
   9   7   3       4375.18       4877.57       215.77 o                         
  10   7   3        493.57        293.61       108.92 o                         
 -12   8   3         14.93        112.66       131.04 o                         
 -11   8   3        134.17        103.82       101.44 o                         
 -10   8   3         39.39        -30.33        70.55 o                         
  -8   8   3        161.82        156.66        74.51 o                         
  -7   8   3       1011.12        875.61       105.03 o                         
  -6   8   3       1286.21       1128.71       112.73 o                         
  -5   8   3        439.39        507.51       109.01 o                         
  -4   8   3        771.58        838.22        99.12 o                         
  -3   8   3       2258.20       2279.89       141.65 o                         
  -2   8   3        496.83        555.10        30.70 o                         
  -1   8   3        560.39        580.71        48.98 o                         
   0   8   3        462.40        521.42        63.53 o                         
   1   8   3         76.02         46.90        36.26 o                         
   2   8   3        474.20        493.26        59.72 o                         
   3   8   3        465.83        462.18        66.36 o                         
   4   8   3          8.88         -7.31        51.19 o                         
   5   8   3         28.23         54.55        58.81 o                         
   6   8   3        185.14         91.59        70.34 o                         
   7   8   3          3.16        -94.10       104.27 o                         
   8   8   3          6.25         72.19        89.89 o                         
   9   8   3        135.24        -21.24       129.51 o                         
 -11   9   3       1054.77        982.80       165.50 o                         
 -10   9   3         57.79          7.25       102.11 o                         
  -9   9   3         35.08         71.14        83.67 o                         
  -8   9   3        369.33        370.35        93.27 o                         
  -7   9   3         33.66         13.86        67.58 o                         
  -6   9   3       3103.07       3091.45       175.22 o                         
  -5   9   3       7864.84       7633.96       290.68 o                         
  -4   9   3       2473.41       2661.53       161.43 o                         
  -3   9   3          3.51        -27.50        27.50 o                         
  -2   9   3         62.51         36.22        38.58 o                         
  -1   9   3        422.62        489.59        34.38 o                         
   0   9   3       4264.42       4211.83        97.13 o                         
   1   9   3       8506.83       8704.72       184.53 o                         
   2   9   3        895.19        959.49        96.74 o                         
   3   9   3       1236.59       1189.07        91.62 o                         
   4   9   3        875.80        973.26       131.35 o                         
   5   9   3         85.00         45.14        75.72 o                         
   6   9   3         12.67         25.73        88.44 o                         
   7   9   3        763.25        729.37       180.18 o                         
   8   9   3        218.74        169.17       139.24 o                         
   9   9   3       1546.34       1482.75       276.57 o                         
 -10  10   3         43.30        -86.85       111.07 o                         
  -9  10   3         75.00         87.10       101.15 o                         
  -8  10   3        828.73        632.23       109.61 o                         
  -7  10   3       3999.81       4091.29       223.35 o                         
  -6  10   3       5156.51       5329.93       247.77 o                         
  -5  10   3          8.83         64.53        66.12 o                         
  -4  10   3       6386.92       6490.99       204.27 o                         
  -3  10   3         54.35         84.71        29.27 o                         
  -2  10   3        737.26        796.80        43.58 o                         
  -1  10   3         29.62         28.38        28.68 o                         
   0  10   3       2807.17       2672.35        82.06 o                         
   1  10   3       6144.38       5890.34       260.96 o                         
   2  10   3      13364.38      12920.46       313.88 o                         
   3  10   3       1447.10       1416.92       101.99 o                         
   4  10   3       2553.20       2602.69       132.65 o                         
   5  10   3        599.19        666.10        90.01 o                         
   6  10   3        291.86        465.41       225.10 o                         
   7  10   3       2147.17       2466.46       167.60 o                         
   8  10   3       4300.74       4473.22       223.34 o                         
 -10  11   3        661.44        789.65       158.50 o                         
  -9  11   3       1497.73       1449.15       182.15 o                         
  -8  11   3         76.75        112.41        95.50 o                         
  -7  11   3        588.08        314.14       105.35 o                         
  -6  11   3        732.94        722.32       119.08 o                         
  -5  11   3       3419.71       3336.68       200.27 o                         
  -4  11   3          4.38         17.57        58.00 o                         
  -3  11   3       1631.13       1707.38        68.11 o                         
  -2  11   3        620.67        697.46        45.93 o                         
  -1  11   3       1837.04       1956.29        76.83 o                         
   0  11   3        512.37        559.24        52.52 o                         
   1  11   3       3786.53       3990.07       131.40 o                         
   2  11   3        373.83        421.52        71.78 o                         
   3  11   3        515.00        588.29       164.00 o                         
   4  11   3        163.98        136.90        71.23 o                         
   5  11   3       3575.96       3760.90       353.12 o                         
   6  11   3          1.07        -26.29       172.17 o                         
   7  11   3       1092.23       1143.63       200.46 o                         
  -9  12   3        302.21        588.48       146.99 o                         
  -8  12   3       2951.71       2781.51       234.80 o                         
  -7  12   3       2040.55       2266.14       198.24 o                         
  -6  12   3        265.37        196.52        98.04 o                         
  -5  12   3         29.28        -76.49        76.49 o                         
  -4  12   3       1284.97       1392.18       116.06 o                         
  -3  12   3       3124.20       2912.31        93.86 o                         
  -2  12   3       4583.33       4371.68        98.48 o                         
  -1  12   3       1546.16       1326.25        79.88 o                         
   0  12   3        401.09        387.30        54.62 o                         
   1  12   3        276.10        274.16        83.22 o                         
   2  12   3       1252.81       1247.03        87.25 o                         
   3  12   3       1729.04       1954.98       127.09 o                         
   4  12   3        941.33        881.95       104.09 o                         
   5  12   3        280.87        242.26        89.28 o                         
   6  12   3       1407.19       1340.17       132.85 o                         
  -7  13   3        413.29        456.11       125.89 o                         
  -6  13   3        771.91        518.85       129.32 o                         
  -5  13   3       1982.19       1852.05       138.80 o                         
  -4  13   3        522.60        624.96       118.58 o                         
  -3  13   3        146.25        214.74        96.59 o                         
  -2  13   3         26.41        137.29        75.43 o                         
  -1  13   3         89.84         85.49        54.89 o                         
   0  13   3        573.01        556.01        68.77 o                         
   1  13   3       2522.62       2586.82       115.81 o                         
   2  13   3         11.36         48.37        63.90 o                         
   3  13   3       1367.05       1494.70       151.73 o                         
   4  13   3       1161.74       1063.24       123.31 o                         
   5  13   3        210.49        206.04        97.56 o                         
  -6  14   3        729.58        801.12       121.99 o                         
  -5  14   3         73.26        268.31        99.08 o                         
  -4  14   3       2122.71       1744.12       141.63 o                         
  -3  14   3        783.88        737.47       241.28 o                         
  -2  14   3       3862.57       3949.82       147.52 o                         
  -1  14   3        239.92        289.81        64.75 o                         
   0  14   3       1597.36       1554.94        91.83 o                         
   1  14   3          7.13         74.07        72.45 o                         
   2  14   3        303.29        199.33        80.37 o                         
   3  14   3        259.21        226.54        85.67 o                         
  -3  15   3       2534.24       2791.84       327.21 o                         
  -2  15   3        175.59         79.42       101.75 o                         
  -1  15   3       3534.54       3359.46       289.17 o                         
   0  15   3       1380.20       1348.09        97.21 o                         
   1  15   3         38.92         45.19        86.50 o                         
 -14   0   4         70.58        325.46       151.38 o                         
 -13   0   4       2414.39       2837.84       221.64 o                         
 -12   0   4        457.65        355.66       100.07 o                         
 -11   0   4        275.75        320.50        87.48 o                         
 -10   0   4        635.84        932.89       107.96 o                         
  -9   0   4       2900.21       3014.14       148.20 o                         
  -8   0   4       1717.57       1943.09       108.15 o                         
  -7   0   4      42111.71      40481.42       739.89 o                         
  -6   0   4      13937.02      13689.14       271.11 o                         
  -5   0   4        442.31        509.81        37.88 o                         
  -4   0   4       1424.43       1252.17        50.76 o                         
  -3   0   4       2439.21       2121.34       102.90 o                         
  -2   0   4      16810.57      16436.13       253.23 o                         
  -1   0   4      33161.18      34459.77       436.91 o                         
   0   0   4      31795.74      30518.02       454.29 o                         
   1   0   4      12330.38      11675.01       244.98 o                         
   2   0   4        619.77        779.49        61.23 o                         
   3   0   4         95.37        137.71        49.65 o                         
   4   0   4         65.63         69.68        51.44 o                         
   5   0   4      10476.66      10300.77       372.83 o                         
   6   0   4       1645.57       1546.49       158.44 o                         
   7   0   4       2932.24       3030.03       206.06 o                         
   8   0   4       4242.43       4472.32       271.48 o                         
   9   0   4       1560.57       1289.82       181.07 o                         
  10   0   4       1149.12       1341.83       194.49 o                         
  11   0   4          1.02        -93.59       164.22 o                         
 -14   1   4       1836.96       2466.96       168.69 o                         
 -13   1   4        559.21        646.85       142.48 o                         
 -12   1   4        419.11        433.07       127.44 o                         
 -11   1   4        695.62        595.45        80.49 o                         
 -10   1   4       1675.17       1632.54        90.77 o                         
  -9   1   4        132.77        174.05        41.27 o                         
  -8   1   4       6159.28       6051.00       150.53 o                         
  -7   1   4        566.56        628.36        37.74 o                         
  -6   1   4       2314.33       2362.75        53.24 o                         
  -5   1   4        265.17        271.72        32.85 o                         
  -4   1   4       2629.12       2462.14        49.63 o                         
  -3   1   4       2676.04       2783.50        53.76 o                         
  -2   1   4       2254.40       2177.70        37.52 o                         
  -1   1   4       1440.09       1440.84        28.94 o                         
   0   1   4      14792.52      15226.20       191.42 o                         
   1   1   4       2424.59       2271.67        50.12 o                         
   2   1   4       1184.11       1109.88        50.99 o                         
   3   1   4       3779.72       3612.13       122.08 o                         
   4   1   4        202.61        259.40        50.55 o                         
   5   1   4        337.54        368.57        88.50 o                         
   6   1   4       8607.37       8664.28       246.85 o                         
   7   1   4        897.77        894.45        93.60 o                         
   8   1   4       1251.90       1292.82       122.36 o                         
   9   1   4        425.74        682.90       149.47 o                         
  10   1   4        621.33        729.04       123.87 o                         
  11   1   4         74.08         23.03       115.83 o                         
 -14   2   4        171.27        102.29       136.09 o                         
 -13   2   4         48.15        119.25        84.13 o                         
 -12   2   4        397.89        492.83       152.94 o                         
 -11   2   4       1548.94       1682.21       102.76 o                         
 -10   2   4       1162.95       1148.01        81.74 o                         
  -9   2   4        127.53         85.77        54.42 o                         
  -8   2   4        136.07        143.54        28.29 o                         
  -7   2   4        294.66        311.75        65.01 o                         
  -6   2   4        371.89        427.51        29.25 o                         
  -5   2   4        683.46        615.89        25.48 o                         
  -4   2   4        256.42        250.43        17.86 o                         
  -3   2   4        118.68        201.32        49.25 o                         
  -2   2   4       2266.83       1947.27        39.71 o                         
  -1   2   4        400.57        578.33        20.82 o                         
   0   2   4        441.39        406.96        24.91 o                         
   1   2   4        483.30        387.71        25.77 o                         
   2   2   4       2732.08       2851.39       100.22 o                         
   3   2   4       8180.39       7811.99       200.46 o                         
   4   2   4       2390.58       2538.19       108.64 o                         
   5   2   4        362.46        354.78        60.72 o                         
   6   2   4        376.77        267.55       150.62 o                         
   7   2   4       2798.19       2617.69       163.43 o                         
   8   2   4       2432.10       2458.67       147.07 o                         
   9   2   4        709.66        998.63       174.59 o                         
  10   2   4         49.95        171.00       162.73 o                         
  11   2   4        213.98        184.27       119.82 o                         
 -14   3   4       2186.91       1959.80       244.75 o                         
 -13   3   4        998.85       1035.04       130.18 o                         
 -12   3   4       1126.88       1332.07       109.54 o                         
 -11   3   4        218.07        244.81        69.84 o                         
 -10   3   4        245.12        208.06        67.68 o                         
  -9   3   4        757.65        914.14        66.95 o                         
  -8   3   4       8504.00       8000.42       232.58 o                         
  -7   3   4         59.54         70.01        21.13 o                         
  -6   3   4       3360.28       3283.76        83.11 o                         
  -5   3   4       4978.84       4677.90        83.89 o                         
  -4   3   4         65.19        120.50        12.56 o                         
  -3   3   4       4665.44       4439.90        71.39 o                         
  -2   3   4       7573.54       7537.68       103.35 o                         
  -1   3   4         30.28         34.15        12.16 o                         
   0   3   4      22860.29      22989.92       253.45 o                         
   1   3   4      10765.17      10441.74       147.16 o                         
   2   3   4         49.23         67.66        30.70 o                         
   3   3   4        300.12        308.50        52.13 o                         
   4   3   4         32.60         35.77        36.15 o                         
   5   3   4       1633.00       1470.93       141.37 o                         
   6   3   4       8483.10       8537.98       244.82 o                         
   7   3   4        452.00        468.86       150.43 o                         
   8   3   4       1827.18       1617.00       245.70 o                         
   9   3   4       3120.84       3218.51       687.10 o                         
  10   3   4          9.52        130.64       106.36 o                         
 -13   4   4       2446.55       2777.84       158.32 o                         
 -12   4   4        251.74        292.32        75.95 o                         
 -11   4   4       2661.55       2963.05       129.76 o                         
 -10   4   4         70.72        133.15        67.27 o                         
  -9   4   4       1220.33       1198.30        61.54 o                         
  -8   4   4        128.19        151.09        31.81 o                         
  -7   4   4       6666.81       6391.17       126.42 o                         
  -6   4   4        475.66        424.96        33.89 o                         
  -5   4   4       3784.63       3470.25       153.16 o                         
  -4   4   4         16.88        -28.93        28.93 o                         
  -3   4   4       7631.82       7730.09       253.55 o                         
  -2   4   4        701.70        888.58        27.13 o                         
  -1   4   4      13570.93      13032.03       154.97 o                         
   0   4   4       2063.51       2117.26        49.04 o                         
   1   4   4      10001.17      10610.79       187.63 o                         
   2   4   4        523.26        633.84        59.45 o                         
   3   4   4       5301.91       4999.12       152.46 o                         
   4   4   4       1084.50       1109.64       121.44 o                         
   5   4   4       4840.06       4921.97       168.53 o                         
   6   4   4        113.06         68.07        56.56 o                         
   7   4   4        969.59        837.04       114.28 o                         
   8   4   4        922.24       1130.62       160.28 o                         
   9   4   4       1552.90       1276.92       188.83 o                         
  10   4   4        560.74        486.24       290.52 o                         
 -13   5   4         77.28         96.69       129.61 o                         
 -12   5   4       1530.83       1365.65       152.62 o                         
 -11   5   4         55.73         58.25        80.20 o                         
 -10   5   4       7011.32       6683.96       281.48 o                         
  -9   5   4       2275.84       2368.05        95.71 o                         
  -8   5   4         88.61        120.14        27.26 o                         
  -7   5   4         58.73        120.99        51.56 o                         
  -6   5   4        556.26        592.24        81.89 o                         
  -5   5   4       8244.49       8152.55       185.17 o                         
  -4   5   4      13117.14      12658.74       292.94 o                         
  -3   5   4       9164.06       8672.46       284.58 o                         
  -2   5   4       2702.83       2507.95        54.41 o                         
  -1   5   4        274.22        300.32        25.41 o                         
   0   5   4        395.08        590.76        48.29 o                         
   1   5   4       3128.68       3265.70        84.25 o                         
   2   5   4       9742.50       9379.40       227.89 o                         
   3   5   4       2093.23       2112.95       150.49 o                         
   4   5   4       5229.78       5058.62       165.83 o                         
   5   5   4       4658.08       4814.75       257.62 o                         
   6   5   4        596.70        674.48        84.33 o                         
   7   5   4        371.92        496.43        83.07 o                         
   8   5   4        209.40        268.54        83.44 o                         
   9   5   4        242.81        388.53       155.64 o                         
  10   5   4       2694.50       2492.95       185.67 o                         
 -13   6   4         42.40       -120.61       132.12 o                         
 -12   6   4        169.72        360.74        84.02 o                         
 -11   6   4       2270.37       2530.66       122.76 o                         
 -10   6   4       2911.84       2820.28       124.21 o                         
  -9   6   4        777.23        782.37        52.40 o                         
  -8   6   4         93.61         34.33        58.56 o                         
  -7   6   4        451.43        595.48        90.98 o                         
  -6   6   4       1278.72       1115.93        99.76 o                         
  -5   6   4       1962.84       1876.02       121.18 o                         
  -4   6   4        581.26        663.51        82.02 o                         
  -3   6   4       3089.84       3089.92       113.01 o                         
  -2   6   4       4065.46       3993.44        74.08 o                         
  -1   6   4        270.16        303.58        30.32 o                         
   0   6   4        143.85        143.88        28.41 o                         
   1   6   4       1307.31       1352.52        63.79 o                         
   2   6   4       6561.19       6114.67       174.16 o                         
   3   6   4       8150.04       7727.60       211.20 o                         
   4   6   4       1934.22       1721.20       159.39 o                         
   5   6   4         29.44        103.80        59.27 o                         
   6   6   4        138.34        185.08        66.60 o                         
   7   6   4       2648.05       2213.13       143.46 o                         
   8   6   4       1544.22       1458.43       133.13 o                         
   9   6   4       1256.95       1108.35       307.53 o                         
  10   6   4        373.06        513.56       163.17 o                         
 -12   7   4       1457.54       1259.94       174.91 o                         
 -11   7   4        407.85        511.82        71.99 o                         
 -10   7   4        301.27        423.88       108.47 o                         
  -9   7   4         61.37        113.55        78.71 o                         
  -8   7   4       1089.49       1088.40       129.64 o                         
  -7   7   4        121.54        129.89        58.17 o                         
  -6   7   4       2579.90       2325.68        99.23 o                         
  -5   7   4        646.08        713.47        58.64 o                         
  -3   7   4        479.62        531.90        60.50 o                         
  -2   7   4       4230.28       4026.46        67.43 o                         
  -1   7   4       1074.76       1153.79        38.45 o                         
   0   7   4       1330.25       1295.69        57.94 o                         
   1   7   4         31.70        -10.53        47.05 o                         
   2   7   4       1952.14       1867.53        98.87 o                         
   3   7   4         12.79         34.40        47.73 o                         
   4   7   4       3893.83       3854.78       149.75 o                         
   5   7   4       1804.16       1745.00       162.54 o                         
   6   7   4        106.65        107.96       100.58 o                         
   7   7   4        130.02        106.54       309.31 o                         
   8   7   4        308.60        283.51        96.99 o                         
   9   7   4         46.67        101.45       100.40 o                         
 -12   8   4        278.85        172.30       130.21 o                         
 -11   8   4       5624.64       5127.50       289.86 o                         
 -10   8   4        206.72        132.82        97.59 o                         
  -9   8   4       1645.19       1703.78       178.59 o                         
  -8   8   4       2351.19       2169.94       161.11 o                         
  -7   8   4        222.09        305.11        75.02 o                         
  -6   8   4       4753.32       4368.00       231.87 o                         
  -5   8   4      13664.20      13342.12       431.13 o                         
  -4   8   4         51.82         22.13        52.77 o                         
  -3   8   4      16226.71      16107.86       359.89 o                         
  -2   8   4      10586.01      10210.03       140.94 o                         
  -1   8   4         85.87        100.42        24.03 o                         
   0   8   4        833.29        918.79        51.93 o                         
   1   8   4       2782.72       2541.64        93.96 o                         
   2   8   4         23.30        159.50        51.76 o                         
   3   8   4       9701.19       9705.96       255.63 o                         
   4   8   4       2673.48       2491.10       129.97 o                         
   5   8   4       1293.22       1173.63       103.69 o                         
   6   8   4       1246.84       1467.35       121.25 o                         
   7   8   4        231.77        420.24        99.74 o                         
   8   8   4         79.01         76.43       102.74 o                         
   9   8   4       1992.22       1651.89       305.15 o                         
 -11   9   4          9.47        109.16       121.44 o                         
 -10   9   4       2018.92       1613.95       180.75 o                         
  -9   9   4        704.27        704.83       116.92 o                         
  -8   9   4        553.87        534.76       101.22 o                         
  -7   9   4        247.23        237.66        80.43 o                         
  -6   9   4       2146.87       1763.54       101.73 o                         
  -5   9   4        522.42        485.68        91.43 o                         
  -4   9   4       6213.28       5702.18       231.71 o                         
  -3   9   4       1324.05       1317.55        96.57 o                         
  -2   9   4       3862.00       3702.17        84.24 o                         
  -1   9   4       3825.06       3608.38       114.49 o                         
   0   9   4        175.86        260.42        37.25 o                         
   1   9   4        559.17        546.69        58.21 o                         
   2   9   4       2048.48       2106.63       121.08 o                         
   3   9   4          2.89        -17.73        54.46 o                         
   4   9   4       5257.10       5386.09       190.45 o                         
   5   9   4       1951.67       2136.32       148.49 o                         
   6   9   4        228.43        160.94       103.20 o                         
   7   9   4         57.96         41.39        93.20 o                         
   8   9   4        729.81        846.81       129.89 o                         
 -11  10   4         29.70         89.52       135.23 o                         
 -10  10   4        260.31        259.46       117.49 o                         
  -9  10   4         49.85          7.95        89.71 o                         
  -8  10   4          0.73        -16.28        77.57 o                         
  -7  10   4       1008.30       1007.34       128.56 o                         
  -6  10   4        725.14        603.62       107.70 o                         
  -5  10   4         53.26         78.46        75.91 o                         
  -4  10   4          2.66        -51.84        51.84 o                         
  -3  10   4         33.27         56.60        51.68 o                         
  -2  10   4        388.03        445.70        39.14 o                         
  -1  10   4       1596.30       1512.11       101.96 o                         
   0  10   4        269.15        294.82        43.19 o                         
   1  10   4        336.65        412.83        58.56 o                         
   2  10   4        321.32        293.15        67.31 o                         
   3  10   4        421.74        460.91        77.80 o                         
   4  10   4        234.97        244.83        76.77 o                         
   5  10   4        379.62        446.20        92.30 o                         
   6  10   4        601.25        556.95       109.73 o                         
   7  10   4        471.84        471.86       117.44 o                         
 -10  11   4       1353.96       1432.68       190.35 o                         
  -9  11   4       1255.05       1283.72       162.70 o                         
  -8  11   4         17.92         72.80        94.03 o                         
  -7  11   4        139.31        113.11        88.18 o                         
  -6  11   4        166.05        431.51       101.22 o                         
  -5  11   4        418.16        401.98        81.99 o                         
  -4  11   4       5831.54       5631.58       277.65 o                         
  -3  11   4        995.07        960.31        98.07 o                         
  -2  11   4        886.89        880.58        63.57 o                         
  -1  11   4       1854.44       1796.93        77.89 o                         
   0  11   4        989.92        957.19        64.47 o                         
   1  11   4       1681.93       1660.70        80.46 o                         
   2  11   4       2435.69       2572.47       170.23 o                         
   3  11   4        128.69         53.75        72.51 o                         
   4  11   4       3630.52       3633.84       174.82 o                         
   5  11   4       2831.91       2863.40       173.54 o                         
   6  11   4        424.25        579.41       115.63 o                         
   7  11   4          5.55        -28.27       145.91 o                         
  -9  12   4       1966.56       2303.84       225.39 o                         
  -8  12   4        666.17        742.22       143.05 o                         
  -7  12   4         71.79        -27.97        93.72 o                         
  -6  12   4        537.97        711.11       182.25 o                         
  -5  12   4       3157.80       3533.26       272.82 o                         
  -4  12   4         37.44         52.83        79.81 o                         
  -3  12   4       3924.00       4074.83       201.19 o                         
  -2  12   4       1336.30       1460.93        75.69 o                         
  -1  12   4        203.35        178.59        49.69 o                         
   0  12   4         41.98        127.46        49.84 o                         
   1  12   4       2526.34       2772.77       121.93 o                         
   2  12   4        416.09        411.74        81.58 o                         
   3  12   4       1918.52       1987.83       287.98 o                         
   4  12   4        479.74        643.93       105.47 o                         
   5  12   4        887.36        863.76       119.29 o                         
   6  12   4        339.56         75.03       113.07 o                         
  -7  13   4        128.08        119.54        92.72 o                         
  -6  13   4       2170.38       2510.43       166.78 o                         
  -5  13   4       2198.03       2255.54       157.52 o                         
  -4  13   4        246.18        279.03       144.96 o                         
  -3  13   4       1599.48       1765.94       139.25 o                         
  -2  13   4       3196.59       3185.17       240.55 o                         
  -1  13   4          2.41         -6.34        54.82 o                         
   0  13   4       6406.68       6349.86       504.43 o                         
   1  13   4       1097.68       1250.48       149.07 o                         
   2  13   4        370.48        484.63       165.39 o                         
   3  13   4        150.87         48.90        91.88 o                         
   4  13   4        634.31        486.13       110.86 o                         
  -6  14   4        993.47        938.73       171.76 o                         
  -5  14   4         31.53         82.98        94.83 o                         
  -4  14   4         42.40        210.20       147.92 o                         
  -3  14   4        304.74        379.08       169.76 o                         
  -2  14   4       1385.53       1373.29       107.78 o                         
  -1  14   4       1256.86       1271.46        93.84 o                         
   0  14   4         69.51         30.09        68.08 o                         
   1  14   4       2096.50       1986.14       131.86 o                         
   2  14   4       2381.57       2428.62       156.79 o                         
   3  14   4        919.07        875.75       103.01 o                         
  -2  15   4        138.01         34.76       279.81 o                         
  -1  15   4         34.45       -193.72       193.72 o                         
 -14   1   5        115.61        574.26       109.61 o                         
 -13   1   5       2513.67       2346.11       347.87 o                         
 -12   1   5       1238.40       1170.71       218.97 o                         
 -11   1   5        871.31       1040.66        83.62 o                         
 -10   1   5       1796.98       1771.41        88.98 o                         
  -9   1   5        185.80        223.10        45.24 o                         
  -8   1   5        987.89       1067.93        58.23 o                         
  -7   1   5      10487.05      10302.21       177.23 o                         
  -6   1   5       4902.94       5328.19        93.10 o                         
  -5   1   5       8899.35       9503.77       141.35 o                         
  -4   1   5       9584.25       9788.91       159.14 o                         
  -3   1   5       6578.37       6977.19        91.24 o                         
  -2   1   5       2424.01       3077.16        51.57 o                         
  -1   1   5       9121.70       9404.17       109.85 o                         
   0   1   5        204.93        915.09        75.79 o                         
   1   1   5      19839.33      21202.72       346.04 o                         
   2   1   5      14951.85      14816.61       322.40 o                         
   3   1   5        470.34       1476.02       128.81 o                         
   4   1   5       3483.56       3751.33       142.42 o                         
   5   1   5        266.89        280.67        63.07 o                         
   6   1   5        337.31        666.22        94.57 o                         
   7   1   5       1414.99       1583.06       126.88 o                         
   8   1   5        701.98       1078.33       138.07 o                         
   9   1   5       1330.01       1459.43       143.70 o                         
  10   1   5       3487.73       3564.57       238.64 o                         
 -14   2   5       2794.79       3074.71       172.34 o                         
 -13   2   5        789.91       1114.88       108.12 o                         
 -12   2   5       1724.09       2162.09       121.34 o                         
 -11   2   5       1634.78       1730.23       145.85 o                         
 -10   2   5       1187.41       1297.59        80.67 o                         
  -9   2   5        427.86        446.33        48.79 o                         
  -8   2   5       4661.44       4627.36       124.93 o                         
  -6   2   5      10716.39      11289.21       326.29 o                         
  -5   2   5       4327.85       3983.44        80.71 o                         
  -4   2   5       1888.57       2526.33        84.48 o                         
  -3   2   5      14517.65      15124.05       169.59 o                         
  -2   2   5        104.35        118.03        18.95 o                         
   0   2   5      13589.57      13716.17       183.28 o                         
   1   2   5        392.42        783.80       102.65 o                         
   2   2   5      10957.29      11549.96       268.18 o                         
   3   2   5      22394.89      22505.48       466.27 o                         
   4   2   5        125.91        560.00        69.15 o                         
   5   2   5        891.02        835.93        85.89 o                         
   6   2   5       2421.67       2141.19       126.81 o                         
   7   2   5       1344.45       1661.34       136.04 o                         
   8   2   5       2450.94       2477.82       161.93 o                         
   9   2   5       4376.36       4554.25       225.62 o                         
  10   2   5         23.07        132.57       112.55 o                         
 -14   3   5        337.81        456.85       136.69 o                         
 -13   3   5          8.61         68.07        76.96 o                         
 -12   3   5         30.46         45.28        63.31 o                         
 -11   3   5       2786.67       3161.58       126.83 o                         
 -10   3   5        781.61       1102.02        78.63 o                         
  -9   3   5        176.65        555.64        90.00 o                         
  -8   3   5       1290.34       1166.37        62.63 o                         
  -7   3   5       5990.10       5949.50       114.18 o                         
  -6   3   5        456.24        475.49        27.55 o                         
  -5   3   5       4685.44       4835.20       111.61 o                         
  -4   3   5       2308.90       3037.64        79.73 o                         
  -3   3   5       4696.01       4596.92       106.92 o                         
  -2   3   5        195.90        251.20        20.91 o                         
  -1   3   5       4024.64       4280.25        75.92 o                         
   0   3   5      14376.01      13903.13       205.72 o                         
   1   3   5        494.69        930.46        64.72 o                         
   2   3   5        361.42        510.96        57.99 o                         
   3   3   5       2849.39       3157.90       126.01 o                         
   4   3   5       1115.31       1272.35        92.66 o                         
   5   3   5       7279.11       6793.58       215.01 o                         
   6   3   5       3504.46       3385.00       172.20 o                         
   7   3   5        821.53        963.88       111.42 o                         
   8   3   5        304.82        252.05        91.15 o                         
   9   3   5         97.21        202.00       104.18 o                         
  10   3   5        304.33        313.93       121.46 o                         
 -14   4   5          6.23        -67.07        95.53 o                         
 -13   4   5        407.96        688.01        96.76 o                         
 -12   4   5        288.31        440.02       107.45 o                         
 -11   4   5       1954.06       2137.53       111.15 o                         
 -10   4   5       1736.14       1632.23        75.85 o                         
  -9   4   5        182.96        295.10        39.42 o                         
  -8   4   5        343.83        417.00        36.00 o                         
  -7   4   5       2930.85       2822.85        71.77 o                         
  -6   4   5       7835.88       7441.19       263.41 o                         
  -5   4   5      10010.21      10020.26       321.84 o                         
  -4   4   5       4192.56       4414.65       180.18 o                         
  -3   4   5        995.03       1644.15        40.65 o                         
  -2   4   5       5576.77       5921.25       106.94 o                         
  -1   4   5       8108.90       8333.65       135.49 o                         
   0   4   5       6923.46       6901.32       121.41 o                         
   1   4   5       1421.02       2365.43        96.42 o                         
   2   4   5         38.75        543.56        65.42 o                         
   3   4   5       1341.08       1515.94        91.65 o                         
   4   4   5       1130.94       1320.05        96.64 o                         
   5   4   5       1148.63       1074.77        99.73 o                         
   6   4   5        654.04        923.71       125.15 o                         
   7   4   5       1463.08       1470.92       131.34 o                         
   8   4   5        930.09       1002.69       137.68 o                         
   9   4   5        236.87        172.18       104.35 o                         
  10   4   5         87.13        157.83       122.83 o                         
 -13   5   5       2214.88       2307.72       220.49 o                         
 -12   5   5       1053.86       1004.36        96.80 o                         
 -11   5   5        243.95        466.19       136.41 o                         
 -10   5   5         12.08         54.69        46.57 o                         
  -9   5   5        453.97        441.31        55.34 o                         
  -8   5   5          1.19         91.62        60.08 o                         
  -7   5   5       2308.26       2238.80       134.98 o                         
  -5   5   5       3355.64       3755.75       100.50 o                         
  -4   5   5       3295.43       3518.19       161.81 o                         
  -3   5   5        304.63        314.03        25.65 o                         
  -2   5   5       1819.54       1973.15        49.59 o                         
  -1   5   5        412.04        419.56        30.57 o                         
   0   5   5        256.38        590.78        47.60 o                         
   1   5   5       6999.17       6758.99       182.34 o                         
   2   5   5       7054.45       6693.66       189.24 o                         
   3   5   5         35.17        272.43        88.18 o                         
   4   5   5       1859.75       1687.21       111.04 o                         
   5   5   5        500.44        704.09        86.41 o                         
   6   5   5        106.48        158.96        70.09 o                         
   7   5   5       2642.03       2944.90       233.46 o                         
   8   5   5       1469.48        927.17       182.47 o                         
   9   5   5        262.09        365.66       113.94 o                         
 -13   6   5         34.07        -86.91       122.71 o                         
 -12   6   5       1675.49       1667.54       113.75 o                         
 -11   6   5          3.30        124.20        82.59 o                         
 -10   6   5       4384.23       4211.22       129.16 o                         
  -9   6   5       2662.72       3013.12       177.00 o                         
  -8   6   5       2832.93       3138.12       171.60 o                         
  -7   6   5       1447.24       1588.07       122.77 o                         
  -6   6   5       1228.94       1339.70        72.37 o                         
  -5   6   5         89.74        337.74        36.16 o                         
  -4   6   5       5428.63       5106.45       210.32 o                         
  -3   6   5       1976.14       2326.76       131.29 o                         
  -2   6   5      11219.35      11731.84       175.91 o                         
  -1   6   5       9516.50       9388.76       154.53 o                         
   0   6   5        467.36        865.89        62.42 o                         
   1   6   5       3088.12       2925.97       115.35 o                         
   2   6   5        326.12        439.87        62.42 o                         
   3   6   5         20.05        109.42        63.52 o                         
   4   6   5       5277.94       4993.54       262.52 o                         
   5   6   5       5389.22       5906.02       208.34 o                         
   6   6   5       1777.99       1885.39       135.50 o                         
   7   6   5       1597.45       1498.26       199.54 o                         
   8   6   5         84.93        172.21        98.43 o                         
   9   6   5        300.39        349.07       122.54 o                         
 -13   7   5         42.97         24.99       126.97 o                         
 -12   7   5        377.87        378.55       117.62 o                         
 -11   7   5       3635.11       3584.50       232.76 o                         
 -10   7   5          8.79        149.03       110.12 o                         
  -9   7   5       4351.74       4449.43       223.03 o                         
  -8   7   5       9858.50      10093.19       360.24 o                         
  -7   7   5        203.15        495.11       107.73 o                         
  -6   7   5        518.38        646.35       122.74 o                         
  -5   7   5         25.09         21.04        51.56 o                         
  -4   7   5        762.38       1149.90        84.96 o                         
  -3   7   5      14870.48      14611.92       493.94 o                         
  -2   7   5       4068.75       3962.02        80.77 o                         
  -1   7   5       2451.19       3378.45       110.40 o                         
   0   7   5      10985.67      10728.62       212.63 o                         
   1   7   5        219.61        156.40        72.03 o                         
   2   7   5       1246.63       1496.15        97.98 o                         
   3   7   5       2884.67       2639.24       131.38 o                         
   4   7   5        523.54       1505.35       187.21 o                         
   5   7   5       6823.33       7343.72       238.54 o                         
   6   7   5       5073.01       4399.71       286.23 o                         
   7   7   5        420.09        752.33       158.37 o                         
   8   7   5        698.14        753.28       210.54 o                         
   9   7   5          0.61       -106.64       114.25 o                         
 -12   8   5         14.07        -39.04       117.94 o                         
 -11   8   5         93.93         52.39       104.21 o                         
 -10   8   5       1116.60       1101.76       147.82 o                         
  -9   8   5         25.91          5.79        86.66 o                         
  -8   8   5        270.22        161.17        73.75 o                         
  -7   8   5       1801.08       1759.22        99.92 o                         
  -6   8   5        719.79        883.41        68.20 o                         
  -5   8   5        865.82        731.47        98.36 o                         
  -4   8   5         11.87        -17.00        45.48 o                         
  -3   8   5         81.41        110.02        48.12 o                         
  -2   8   5        648.95        657.89        95.03 o                         
  -1   8   5        265.94        302.97        29.22 o                         
   0   8   5          8.93        -16.56        35.85 o                         
   1   8   5         21.27        153.61        86.15 o                         
   2   8   5         68.97        144.24        57.18 o                         
   3   8   5        423.46        548.43        79.54 o                         
   4   8   5          5.68        179.71        69.43 o                         
   5   8   5         39.86         28.15       144.07 o                         
   6   8   5        287.99        340.52        99.34 o                         
   7   8   5         17.17        -96.15        96.15 o                         
   8   8   5         76.33        250.49       115.20 o                         
 -11   9   5        305.32        373.46       134.53 o                         
 -10   9   5        380.55        659.06       130.34 o                         
  -9   9   5       3863.70       3705.81       221.19 o                         
  -8   9   5       2946.04       3281.49       212.67 o                         
  -7   9   5        234.05        257.51        79.41 o                         
  -6   9   5         35.19         20.60        70.25 o                         
  -5   9   5          7.54        100.55        58.01 o                         
  -4   9   5        833.56        713.80        83.74 o                         
  -3   9   5       9256.05       9267.23       254.65 o                         
  -2   9   5       5375.52       5334.90       115.10 o                         
  -1   9   5         11.35        687.84       108.66 o                         
   0   9   5       1219.97       1568.49       130.63 o                         
   1   9   5        138.53        137.71        48.30 o                         
   2   9   5        128.33        119.60        71.37 o                         
   3   9   5       1445.39       1390.34       114.83 o                         
   4   9   5        399.85        570.29        85.57 o                         
   5   9   5       1424.82       1687.50       154.85 o                         
   6   9   5       3561.60       3353.46       183.46 o                         
   7   9   5         13.26        209.87       153.29 o                         
 -11  10   5         22.26        210.32       125.00 o                         
 -10  10   5       3183.16       3156.68       231.68 o                         
  -9  10   5       2767.44       3038.17       206.76 o                         
  -8  10   5       1326.79       1946.34       169.44 o                         
  -7  10   5       1353.16       1517.18       174.14 o                         
  -6  10   5        271.14        181.96        86.34 o                         
  -5  10   5        176.28        369.13        76.21 o                         
  -4  10   5       1505.84       1628.82       154.15 o                         
  -3  10   5         18.57        432.79        98.13 o                         
  -2  10   5       9397.74      10122.01       176.82 o                         
  -1  10   5       5478.37       5291.45       117.68 o                         
   0  10   5        702.64        794.24        57.02 o                         
   1  10   5       2375.18       2412.69       184.89 o                         
   2  10   5        137.50        198.62        73.66 o                         
   3  10   5        248.70        342.53        80.32 o                         
   4  10   5       7194.30       7288.46       484.53 o                         
   5  10   5       6272.39       6293.95       245.26 o                         
   6  10   5        301.86        413.88       135.90 o                         
   7  10   5       1315.92       1171.53       227.42 o                         
 -10  11   5        258.28        339.70       125.38 o                         
  -9  11   5       1350.71       1563.66       182.41 o                         
  -8  11   5       1128.25       1096.22       148.71 o                         
  -7  11   5       1180.68       1238.32       152.91 o                         
  -6  11   5        661.36        794.67       168.80 o                         
  -5  11   5        799.36       1030.28       104.54 o                         
  -4  11   5        230.66        370.38        80.64 o                         
  -3  11   5       1917.13       1933.22       130.57 o                         
  -2  11   5       1510.07       1721.95        76.27 o                         
  -1  11   5        493.62        638.04        56.46 o                         
   0  11   5         25.10        -32.70        47.01 o                         
   1  11   5       3502.57       3379.35       268.27 o                         
   2  11   5       1694.06       1805.78       131.99 o                         
   3  11   5       1114.82       1318.77       123.91 o                         
   4  11   5       2057.84       1993.58       149.30 o                         
   5  11   5         53.55        276.29       157.99 o                         
   6  11   5        414.14        662.42       148.01 o                         
  -9  12   5        219.99         60.53       122.07 o                         
  -8  12   5          5.38        -71.21       101.60 o                         
  -7  12   5       1046.65       1171.77       129.51 o                         
  -6  12   5       4487.65       4750.05       202.51 o                         
  -5  12   5       2386.57       2469.05       155.82 o                         
  -4  12   5        185.68        260.58       225.58 o                         
  -3  12   5        417.22        423.45       207.01 o                         
  -2  12   5        554.29        479.43       103.82 o                         
  -1  12   5        999.03       1114.22        84.59 o                         
   0  12   5       2301.95       2507.39       103.82 o                         
   1  12   5        255.89        408.75        70.42 o                         
   2  12   5        331.63        584.10        99.36 o                         
   3  12   5       1260.64       1538.58       166.58 o                         
   4  12   5         41.38        -10.74       101.45 o                         
   5  12   5         30.31        182.73       178.97 o                         
  -7  13   5          1.09        -30.87        93.06 o                         
  -6  13   5         77.64        145.60        90.03 o                         
  -5  13   5        140.25        166.19        88.43 o                         
  -4  13   5        113.16        155.97        90.24 o                         
  -3  13   5       1596.47       1663.85       141.69 o                         
  -2  13   5        329.33        516.32       163.94 o                         
  -1  13   5        197.05        309.27        61.66 o                         
   0  13   5       1589.38       1517.55        89.88 o                         
   1  13   5        270.14        322.66        77.71 o                         
   2  13   5         72.64         92.33        78.22 o                         
   3  13   5        505.94        476.07       141.30 o                         
  -5  14   5       2169.83       1870.52       156.70 o                         
  -4  14   5        545.52        580.53       118.07 o                         
  -3  14   5        739.08        950.73       135.90 o                         
  -2  14   5        463.20        658.20       117.01 o                         
  -1  14   5         90.38        252.72       153.35 o                         
   0  14   5       1218.87       1090.68       102.09 o                         
   1  14   5        735.28        914.78        98.30 o                         
 -13   0   6        477.17        249.17       108.59 o                         
 -12   0   6       1051.77       1338.90       138.47 o                         
 -11   0   6       6365.58       6509.25       252.79 o                         
  -9   0   6       4689.34       4620.01       183.49 o                         
  -8   0   6       2599.89       2386.49       120.29 o                         
  -7   0   6       3708.90       3731.50       148.84 o                         
  -6   0   6       1140.80        992.86        56.12 o                         
  -5   0   6      35169.72      35739.37       649.67 o                         
  -4   0   6      51151.76      50923.50       739.50 o                         
  -3   0   6         88.12         54.92        21.76 o                         
  -2   0   6      13779.80      14853.53       213.19 o                         
  -1   0   6       6349.21       6460.93       136.74 o                         
   0   0   6       1119.18       1093.85        68.28 o                         
   1   0   6       4314.46       4013.28       189.66 o                         
   2   0   6       1677.35       1722.98       128.56 o                         
   3   0   6       2145.98       2425.46       162.83 o                         
   4   0   6       8986.48       8905.60       356.49 o                         
   5   0   6         22.70        -75.98        75.98 o                         
   6   0   6       1913.46       2147.05       198.75 o                         
   7   0   6        378.27        311.28       123.02 o                         
   8   0   6        104.12        270.85       139.81 o                         
   9   0   6       1517.98       1469.56       216.55 o                         
 -14   1   6        826.05        818.52       202.43 o                         
 -13   1   6        649.93        527.91       142.07 o                         
 -12   1   6       1857.19       2070.86       312.52 o                         
 -11   1   6       3399.04       3378.45       125.26 o                         
 -10   1   6        425.38        496.40        80.74 o                         
  -9   1   6        115.75        155.36        36.63 o                         
  -8   1   6        368.78        449.39        44.38 o                         
  -7   1   6       2017.74       1894.88       100.24 o                         
  -6   1   6       1288.50       1373.40        87.03 o                         
  -5   1   6        591.88        648.00        33.98 o                         
  -4   1   6       1615.82       1593.60        38.47 o                         
  -3   1   6      17417.50      17918.93       204.42 o                         
  -2   1   6        151.06        169.21        19.40 o                         
  -1   1   6       5466.19       5939.17       107.81 o                         
   0   1   6       1415.05       1540.11        75.06 o                         
   1   1   6         36.38         59.75        32.08 o                         
   2   1   6       2777.19       2586.46       122.10 o                         
   3   1   6       6227.04       6284.83       485.93 o                         
   4   1   6        233.15        293.59        63.41 o                         
   5   1   6       1667.43       1761.35       121.84 o                         
   6   1   6          2.11         59.10        66.45 o                         
   7   1   6         12.47         -4.77        99.44 o                         
   8   1   6       1335.21       1315.39       140.32 o                         
   9   1   6       2701.92       2206.92       290.49 o                         
 -14   2   6        327.29        651.87       101.49 o                         
 -13   2   6        191.68        273.13       110.50 o                         
 -12   2   6        193.25        191.68        59.55 o                         
 -11   2   6          6.03          4.15        45.83 o                         
 -10   2   6         34.38          8.39        36.13 o                         
  -9   2   6       1077.98       1040.87        63.04 o                         
  -8   2   6       1110.40       1141.51        50.63 o                         
  -7   2   6          8.94         15.29        31.88 o                         
  -6   2   6       2569.62       2482.19        65.01 o                         
  -5   2   6       1083.42       1016.05        81.57 o                         
  -4   2   6       1409.40       1397.17        42.25 o                         
  -3   2   6        215.75        204.47        27.85 o                         
  -2   2   6       1988.87       2213.45        74.92 o                         
  -1   2   6       6050.17       5949.77        89.32 o                         
   0   2   6       5044.64       5274.78       151.32 o                         
   1   2   6       1492.52       1456.89        80.85 o                         
   2   2   6         58.39         74.44        38.07 o                         
   3   2   6       2011.93       1916.38       106.19 o                         
   4   2   6       4157.58       3868.25       156.38 o                         
   5   2   6       4008.27       4093.01       172.33 o                         
   6   2   6        261.49        181.02        79.99 o                         
   7   2   6        200.90        139.33        95.68 o                         
   8   2   6        681.15        685.56       117.37 o                         
   9   2   6        283.83        259.35       116.19 o                         
 -14   3   6         11.37         24.95        88.09 o                         
 -13   3   6         16.23          5.19        73.39 o                         
 -12   3   6       2457.18       2625.67       187.94 o                         
 -11   3   6       2896.21       3031.68       120.98 o                         
 -10   3   6        115.97        140.94        61.93 o                         
  -9   3   6       2341.00       2224.12        75.30 o                         
  -8   3   6       1131.33       1107.66        48.53 o                         
  -7   3   6        619.84        659.91        41.25 o                         
  -6   3   6       8210.54       8100.64       141.02 o                         
  -5   3   6       1681.42       1713.00        48.44 o                         
  -4   3   6       3711.09       3728.78        73.80 o                         
  -3   3   6      22095.60      21815.25       347.03 o                         
  -2   3   6       1050.29       1095.74        41.35 o                         
  -1   3   6         30.69         30.29        28.21 o                         
   0   3   6          1.76        -26.51        33.82 o                         
   1   3   6        447.95        506.89        64.15 o                         
   2   3   6       7263.68       7041.87       341.96 o                         
   3   3   6       9100.59       9025.19       247.55 o                         
   4   3   6        738.58        775.01        83.52 o                         
   5   3   6       4122.13       4247.26       316.34 o                         
   6   3   6       1231.76       1266.04       231.68 o                         
   7   3   6       1172.90       1171.28       129.01 o                         
   8   3   6        490.63        410.75       200.88 o                         
   9   3   6        270.64        396.70       120.98 o                         
 -14   4   6        467.18        330.31       175.95 o                         
 -13   4   6        240.21        286.13        79.40 o                         
 -12   4   6        714.69        723.39        90.28 o                         
 -11   4   6       2259.09       2197.31       116.13 o                         
 -10   4   6       2242.21       2219.52        78.44 o                         
  -9   4   6        202.48        192.19        32.65 o                         
  -8   4   6       5145.15       5037.69       113.96 o                         
  -7   4   6       1686.72       1651.06        58.28 o                         
  -6   4   6       2758.86       2484.88       104.14 o                         
  -5   4   6       3813.81       3667.31        71.63 o                         
  -4   4   6       6758.50       6725.73       109.72 o                         
  -3   4   6        598.90        653.43        45.29 o                         
  -2   4   6       6516.50       6429.71       116.67 o                         
  -1   4   6        871.34        808.98        41.62 o                         
   0   4   6       6677.81       7059.07       186.64 o                         
   1   4   6        941.85       1235.06        92.22 o                         
   2   4   6       4109.51       3819.31       143.86 o                         
   3   4   6         67.26         56.27       107.16 o                         
   4   4   6       2657.15       2740.22       138.38 o                         
   5   4   6        115.54        198.79        68.07 o                         
   6   4   6       1664.92       1606.42       246.69 o                         
   7   4   6         17.10        254.31       133.45 o                         
   8   4   6        796.36        787.09       167.28 o                         
   9   4   6        108.86        145.19       117.59 o                         
 -13   5   6       1950.62       1849.11       129.21 o                         
 -12   5   6         58.45        108.16        80.97 o                         
 -11   5   6         96.60        202.33        47.64 o                         
 -10   5   6       1984.21       1980.82       128.58 o                         
  -9   5   6         59.04         62.63        58.56 o                         
  -8   5   6       6638.89       7055.97       273.32 o                         
  -7   5   6      14451.00      14225.49       449.50 o                         
  -6   5   6        889.32        821.63        95.24 o                         
  -5   5   6        910.46        920.43       106.24 o                         
  -4   5   6        188.91        213.94        49.38 o                         
  -3   5   6         32.99         43.60        17.66 o                         
  -2   5   6       9162.19       9117.06       148.07 o                         
  -1   5   6      13425.04      13325.40       216.88 o                         
   0   5   6        429.51        487.19        47.88 o                         
   1   5   6       5066.02       4701.52       214.26 o                         
   2   5   6       2462.64       2389.58       117.89 o                         
   3   5   6        703.49        793.65       125.63 o                         
   4   5   6        268.73        250.55        67.87 o                         
   5   5   6        174.79        204.67        74.68 o                         
   6   5   6       2304.87       2451.39       157.82 o                         
   7   5   6       3785.10       3564.51       209.90 o                         
   8   5   6         15.73        122.95       107.42 o                         
   9   5   6       1517.81       1232.31       218.36 o                         
 -13   6   6        839.15        659.31       150.94 o                         
 -12   6   6         52.52        103.82       101.85 o                         
 -11   6   6        152.84        194.42        89.77 o                         
 -10   6   6        286.06        280.76        85.39 o                         
  -9   6   6        370.77        560.96        97.91 o                         
  -8   6   6        720.80        644.62        97.21 o                         
  -7   6   6        450.69        557.35        57.90 o                         
  -6   6   6       2039.80       2420.44       152.46 o                         
  -5   6   6        314.52        387.32        77.31 o                         
  -4   6   6        291.75        284.88        82.40 o                         
  -3   6   6         66.86         56.43        24.86 o                         
  -2   6   6       2438.08       2202.34        66.27 o                         
  -1   6   6       8279.33       8010.01       158.06 o                         
   0   6   6       8107.30       7404.45       169.61 o                         
   1   6   6        398.96        353.34        67.62 o                         
   2   6   6        594.75        771.39        93.14 o                         
   3   6   6       2761.46       2731.76       230.73 o                         
   4   6   6       2439.61       2450.89       143.31 o                         
   5   6   6       3106.13       3344.19       174.12 o                         
   6   6   6        411.43        512.45       116.88 o                         
   7   6   6         68.88         -3.81       153.16 o                         
   8   6   6         61.76        -39.62       109.81 o                         
 -13   7   6         15.30        -45.20       120.35 o                         
 -12   7   6        193.68        463.55       119.08 o                         
 -11   7   6         47.46        126.97        89.46 o                         
 -10   7   6       1390.80       1619.48       160.35 o                         
  -9   7   6       3451.87       3602.50       200.72 o                         
  -8   7   6         29.66         30.64        68.19 o                         
  -7   7   6        916.86        984.08        73.54 o                         
  -6   7   6        649.64        406.01        84.81 o                         
  -5   7   6       2712.27       2828.53       124.83 o                         
  -4   7   6         30.11         25.14        44.61 o                         
  -3   7   6        446.38        420.86        28.77 o                         
  -2   7   6        339.25        418.11        32.95 o                         
  -1   7   6        471.52        458.58        38.02 o                         
   0   7   6       1008.24       1141.23        75.30 o                         
   1   7   6       5539.21       5781.55       185.80 o                         
   2   7   6        772.64        711.58        82.70 o                         
   3   7   6         33.84        -18.25        90.54 o                         
   4   7   6        423.19        518.58        86.17 o                         
   5   7   6        323.57        349.79        92.75 o                         
   6   7   6        949.70       1111.00       122.65 o                         
   7   7   6        995.31        795.50       185.14 o                         
   8   7   6         96.01        365.01       181.14 o                         
 -12   8   6       1690.90       1474.58       181.84 o                         
 -11   8   6          5.42        -92.89        92.89 o                         
 -10   8   6        293.85        259.72       101.85 o                         
  -8   8   6       4535.03       4356.37       151.55 o                         
  -7   8   6       2061.62       1893.41        92.07 o                         
  -6   8   6      12840.44      11573.81       406.97 o                         
  -5   8   6       2042.29       2003.88       188.16 o                         
  -4   8   6        331.47        368.83       123.60 o                         
  -3   8   6       2089.30       2154.79        56.45 o                         
  -2   8   6       3531.68       3575.21        89.26 o                         
  -1   8   6       5637.49       5421.91       111.29 o                         
   0   8   6      11991.07      11663.12       239.57 o                         
   1   8   6        412.70        592.99       176.62 o                         
   2   8   6       2794.23       2971.54       145.87 o                         
   3   8   6        369.41        206.62        75.18 o                         
   4   8   6          1.10        133.38        74.34 o                         
   5   8   6        474.55        460.85       212.89 o                         
   6   8   6       1035.61       1129.98       208.67 o                         
   7   8   6       1324.27       1110.49       147.81 o                         
 -11   9   6         93.09         29.37       110.69 o                         
 -10   9   6        684.39        496.10       117.62 o                         
  -9   9   6        297.73        353.56       105.16 o                         
  -8   9   6       1654.35       1552.40       162.76 o                         
  -7   9   6       3075.01       3160.82       202.50 o                         
  -6   9   6        662.52        704.70       139.62 o                         
  -5   9   6       3079.80       3009.30       144.84 o                         
  -4   9   6          2.64        -21.47        57.01 o                         
  -3   9   6        595.96        545.30       107.23 o                         
  -2   9   6       1851.49       1927.57        71.84 o                         
  -1   9   6       2930.16       2804.25        81.91 o                         
   0   9   6        659.45        827.72        72.92 o                         
   1   9   6       5433.48       5422.36       187.44 o                         
   2   9   6       1125.48       1172.27       107.93 o                         
   3   9   6         99.40        127.43       101.76 o                         
   4   9   6        679.82        653.95       100.64 o                         
   5   9   6        990.78        985.50       123.89 o                         
   6   9   6       1251.19       1074.72       141.20 o                         
   7   9   6       1576.45       1834.95       176.75 o                         
 -11  10   6        165.65        -11.19       116.86 o                         
 -10  10   6        361.11        478.18       114.76 o                         
  -9  10   6        481.26        335.63       111.71 o                         
  -8  10   6         34.16        195.89        92.00 o                         
  -7  10   6         97.72         38.21        95.30 o                         
  -6  10   6         13.79        142.19       173.86 o                         
  -5  10   6       1186.24       1043.46       103.68 o                         
  -4  10   6       1076.56       1164.57       105.32 o                         
  -3  10   6         13.20        -21.27        63.30 o                         
  -2  10   6        713.23        654.11        48.44 o                         
  -1  10   6        415.59        439.62        49.52 o                         
   0  10   6        194.15        130.05        52.42 o                         
   1  10   6        732.32        790.52        95.09 o                         
   2  10   6         26.22        -32.79       100.07 o                         
   3  10   6        524.94        440.80        98.82 o                         
   4  10   6       1114.92       1128.72       124.47 o                         
   5  10   6         67.93         27.49       120.16 o                         
   6  10   6          2.11         28.94       119.12 o                         
 -10  11   6         93.67        425.47       131.16 o                         
  -9  11   6         24.78       -102.43       102.43 o                         
  -8  11   6       1882.81       1858.34       187.37 o                         
  -7  11   6       1732.91       1608.03       136.34 o                         
  -6  11   6          5.56         57.49        74.24 o                         
  -5  11   6       1301.65       1233.31       124.40 o                         
  -4  11   6         46.54         64.47        83.61 o                         
  -3  11   6        206.15        216.91       120.07 o                         
  -2  11   6       2631.39       2658.22       115.66 o                         
  -1  11   6       2325.77       2424.12        92.03 o                         
   0  11   6        222.19        288.10       122.05 o                         
   1  11   6       4596.70       4486.59       188.44 o                         
   2  11   6       2318.00       2766.20       163.49 o                         
   3  11   6        864.46        719.30       114.73 o                         
   4  11   6        277.33        406.40       181.64 o                         
   5  11   6          1.69         85.93       114.64 o                         
  -9  12   6       1065.41        902.12       164.92 o                         
  -8  12   6        546.46        533.93       110.84 o                         
  -7  12   6       1177.66       1171.55       126.74 o                         
  -6  12   6       2650.58       2583.47       166.08 o                         
  -5  12   6         13.10        -44.28       128.68 o                         
  -4  12   6        351.49        294.81        91.00 o                         
  -3  12   6       1084.58       1150.58       204.79 o                         
  -2  12   6       3594.07       3127.44       209.72 o                         
  -1  12   6        191.14        268.14        55.32 o                         
   0  12   6       2785.95       2827.40       170.37 o                         
   1  12   6         44.01        -31.53        67.16 o                         
   2  12   6       1212.19       1240.39       159.24 o                         
   3  12   6         12.69         -6.60       104.99 o                         
   4  12   6        576.79        669.86       129.91 o                         
  -7  13   6         63.42        174.38       113.49 o                         
  -6  13   6       2705.04       2594.99       182.45 o                         
  -5  13   6       2039.45       1921.60       156.57 o                         
  -4  13   6        993.34       1108.54       127.60 o                         
  -3  13   6       4858.49       4772.36       217.64 o                         
  -2  13   6        178.77        235.75        80.98 o                         
  -1  13   6        141.02        137.50        74.58 o                         
   0  13   6        207.66        166.97        69.82 o                         
   1  13   6        812.49        899.52       101.58 o                         
   2  13   6        266.35        326.55       101.29 o                         
  -5  14   6        920.96       1029.51       136.52 o                         
  -4  14   6        276.39        208.62       111.78 o                         
  -3  14   6        180.50        234.22       175.00 o                         
  -2  14   6       2769.29       2529.49       200.05 o                         
  -1  14   6       1463.51       1434.10       147.36 o                         
   0  14   6        667.28        799.58       290.84 o                         
 -14   1   7        254.74        350.90        89.24 o                         
 -13   1   7         39.75         36.98        68.07 o                         
 -12   1   7        137.99         68.45        57.24 o                         
 -11   1   7       2987.93       2956.09       116.34 o                         
 -10   1   7       6616.24       6382.90       166.86 o                         
  -9   1   7         23.89          5.52        31.27 o                         
  -8   1   7      11096.36      10993.36       236.01 o                         
  -7   1   7       7078.29       6888.51       137.61 o                         
  -6   1   7        224.15        227.33        28.90 o                         
  -5   1   7       2056.00       1956.96        61.52 o                         
  -4   1   7        650.02        702.36        36.84 o                         
  -3   1   7       2350.43       2485.83        71.64 o                         
  -2   1   7      14936.97      14435.18       216.04 o                         
  -1   1   7       1721.15       1726.72        82.65 o                         
   0   1   7       1689.23       1882.74        84.42 o                         
   1   1   7        361.74        229.54        48.08 o                         
   2   1   7          3.54         39.53        44.05 o                         
   3   1   7       1015.06        968.76       111.20 o                         
   4   1   7       3886.56       3687.80       164.83 o                         
   5   1   7         40.52         20.55        64.47 o                         
   6   1   7       4188.82       3861.25       189.12 o                         
   7   1   7       1707.24       1889.88       156.74 o                         
   8   1   7          2.41       -101.00       101.00 o                         
   9   1   7         29.40         84.19       121.87 o                         
 -14   2   7         67.17        177.22        88.14 o                         
 -13   2   7        261.16        464.06        83.43 o                         
 -12   2   7       1631.24       1372.23        99.26 o                         
 -11   2   7       5079.15       5003.69       152.15 o                         
 -10   2   7       1161.53       1120.08        72.29 o                         
  -9   2   7       5796.82       5845.52       220.24 o                         
  -8   2   7        855.05       1007.53        90.05 o                         
  -7   2   7       3922.37       3890.25        91.90 o                         
  -6   2   7       1298.81       1268.39        60.40 o                         
  -5   2   7        104.26         50.93        17.44 o                         
  -4   2   7       2956.71       2639.22        57.29 o                         
  -3   2   7       8597.20       8751.43       146.84 o                         
  -2   2   7        152.66        222.90        25.04 o                         
  -1   2   7      22950.61      23355.01       455.01 o                         
   0   2   7       6146.72       6192.49       217.84 o                         
   1   2   7        212.69        173.95        61.86 o                         
   2   2   7        586.87        631.90        73.37 o                         
   3   2   7       5085.31       5141.70       183.57 o                         
   4   2   7       1549.02       1639.91       127.54 o                         
   5   2   7      12034.43      11876.44       333.59 o                         
   6   2   7       3297.13       3504.27       257.24 o                         
   7   2   7        770.92        716.34       114.19 o                         
   8   2   7        616.89        662.41       129.25 o                         
 -14   3   7       1469.92       1178.60       113.48 o                         
 -13   3   7        266.52        489.94        81.55 o                         
 -12   3   7       1205.08       1344.57       100.31 o                         
 -11   3   7          0.77          1.58        46.55 o                         
 -10   3   7        610.02        767.24        61.64 o                         
  -9   3   7        171.19        165.29        39.96 o                         
  -8   3   7       5144.73       4977.51       109.73 o                         
  -7   3   7         77.64         77.68        26.17 o                         
  -6   3   7       1876.97       1884.09       133.52 o                         
  -5   3   7        625.03        668.28        29.88 o                         
  -4   3   7       6415.43       6279.07       112.85 o                         
  -3   3   7       1033.78       1084.34        46.16 o                         
  -2   3   7        169.46        187.10        35.30 o                         
  -1   3   7       1573.79       1777.37        82.21 o                         
   0   3   7       3482.35       3157.11       215.91 o                         
   1   3   7       1704.52       1674.90       103.99 o                         
   2   3   7      10530.80      10458.76       273.65 o                         
   3   3   7       2883.64       2736.37       134.46 o                         
   4   3   7        576.64        542.66        83.76 o                         
   5   3   7         11.49         97.80        69.62 o                         
   6   3   7       1367.39       1291.55       151.82 o                         
   7   3   7         32.10        173.22        93.70 o                         
   8   3   7        337.40        127.59       126.62 o                         
 -14   4   7        591.60        702.35       160.85 o                         
 -13   4   7        941.60        971.15        97.18 o                         
 -12   4   7        104.35         31.97        67.17 o                         
 -11   4   7       1119.74       1145.18        84.21 o                         
 -10   4   7       1601.90       1681.09        70.82 o                         
  -9   4   7       7713.37       7443.44       164.27 o                         
  -8   4   7       3721.84       3646.81       101.53 o                         
  -7   4   7       2135.66       2083.47        80.95 o                         
  -6   4   7        635.39        627.71        32.97 o                         
  -5   4   7       2512.32       2450.71        58.27 o                         
  -4   4   7      12489.65      12406.60       221.79 o                         
  -3   4   7       4751.30       4772.20       128.60 o                         
  -2   4   7       2546.05       2610.16        70.91 o                         
  -1   4   7        226.88        229.72        40.27 o                         
   0   4   7       3774.60       3631.96       134.70 o                         
   1   4   7       5713.57       5856.08       182.91 o                         
   2   4   7        550.15        732.23       119.88 o                         
   3   4   7       1318.39       1254.84       107.83 o                         
   4   4   7       3871.37       3768.36       236.20 o                         
   5   4   7       2223.03       1879.94       139.72 o                         
   6   4   7        174.66        191.76       103.85 o                         
   7   4   7        240.54        282.58       119.85 o                         
   8   4   7       1398.36       1463.90       153.59 o                         
 -13   5   7         71.89        137.65       110.25 o                         
 -12   5   7        389.59        318.39        66.07 o                         
 -11   5   7        322.29        358.72        50.75 o                         
 -10   5   7       1809.34       1814.98       154.37 o                         
  -9   5   7        133.42        102.87        59.95 o                         
  -8   5   7       2032.14       1885.05       137.58 o                         
  -7   5   7        252.22        374.54        83.35 o                         
  -6   5   7       1189.39       1215.82       125.19 o                         
  -5   5   7        205.94        175.67        49.32 o                         
  -4   5   7         13.47        -11.41        19.63 o                         
  -3   5   7        723.83        718.47        41.19 o                         
  -2   5   7       6893.06       7206.30       189.50 o                         
  -1   5   7        426.53        445.54        82.54 o                         
   0   5   7       1187.71       1307.26        92.06 o                         
   1   5   7        234.78        343.80        67.11 o                         
   2   5   7          3.59         -5.23        50.07 o                         
   3   5   7       1927.11       1913.59       185.71 o                         
   4   5   7       5132.25       5043.20       201.83 o                         
   5   5   7        924.61        911.42       111.80 o                         
   6   5   7       1311.37       1303.15       269.73 o                         
   7   5   7        846.95        569.64       115.45 o                         
   8   5   7         66.15         92.67       250.75 o                         
 -13   6   7       3516.97       3583.04       250.88 o                         
 -12   6   7        133.89        228.88       101.79 o                         
 -11   6   7       1868.55       1697.36       166.96 o                         
 -10   6   7          8.28         10.30        73.18 o                         
  -9   6   7        327.79        472.45        91.11 o                         
  -8   6   7        252.73        190.86        77.25 o                         
  -7   6   7       7035.86       6905.09       280.06 o                         
  -6   6   7        515.70        537.43        90.09 o                         
  -5   6   7       8403.59       7916.73       223.24 o                         
  -4   6   7       3220.04       3193.59        71.58 o                         
  -3   6   7       1753.08       1777.50        54.80 o                         
  -2   6   7         11.23         -2.48        24.98 o                         
  -1   6   7         20.84        -14.97        32.81 o                         
   0   6   7       2694.65       2755.31       120.73 o                         
   1   6   7      12387.05      11664.79       420.45 o                         
   2   6   7         66.41         54.59        58.68 o                         
   3   6   7       6491.50       5983.81       214.24 o                         
   4   6   7       1656.99       1591.35       133.80 o                         
   5   6   7       1104.26       1097.11       211.27 o                         
   6   6   7         86.70         65.75       102.69 o                         
   7   6   7       1410.95       1497.43       182.98 o                         
 -13   7   7        144.24        127.54       129.26 o                         
 -12   7   7       4187.15       4272.94       261.88 o                         
 -11   7   7        538.79        379.31       102.11 o                         
 -10   7   7        110.18         89.58        82.08 o                         
  -9   7   7         85.28        186.18       109.42 o                         
  -8   7   7        665.47        679.31        64.24 o                         
  -7   7   7       3839.08       3850.20       210.00 o                         
  -6   7   7       9810.35       9436.88       263.11 o                         
  -5   7   7        303.60        403.89        65.95 o                         
  -4   7   7       4794.15       4521.67       165.69 o                         
  -3   7   7       4852.36       4797.83       115.14 o                         
  -2   7   7        138.52        162.02        30.38 o                         
  -1   7   7       2205.77       2181.78        91.99 o                         
   0   7   7       2186.28       2074.77       143.92 o                         
   1   7   7       1498.19       1573.82       117.18 o                         
   2   7   7       6883.66       6625.72       218.73 o                         
   3   7   7       1336.50       1313.32       119.88 o                         
   4   7   7        282.10        133.89        82.40 o                         
   5   7   7          2.73         33.70       135.87 o                         
   6   7   7       1011.72       1153.87       142.96 o                         
   7   7   7        176.71        241.21       190.07 o                         
 -12   8   7        164.32        212.99       114.51 o                         
 -11   8   7        762.14        800.90       135.93 o                         
 -10   8   7         15.34         82.02        90.79 o                         
  -9   8   7        297.85        289.28        89.96 o                         
  -8   8   7        119.36        133.20        87.68 o                         
  -7   8   7        629.04        615.25       109.42 o                         
  -6   8   7          3.46        -37.36        53.09 o                         
  -5   8   7        409.48        521.38       154.72 o                         
  -4   8   7        788.96        861.13        99.76 o                         
  -3   8   7         61.70        103.03        33.46 o                         
  -2   8   7          9.73        -30.82        30.82 o                         
  -1   8   7        178.76        270.05        51.38 o                         
   0   8   7          2.47          4.43        51.85 o                         
   1   8   7         13.71          6.10        62.58 o                         
   2   8   7          2.57         -2.93        71.48 o                         
   3   8   7        188.44         80.18       139.62 o                         
   4   8   7        110.02        153.09        88.60 o                         
   5   8   7         75.82        224.13        98.81 o                         
   6   8   7        141.42         96.04       116.71 o                         
 -11   9   7        693.93        561.78       129.00 o                         
 -10   9   7          1.89         42.79        95.30 o                         
  -9   9   7         36.18        -78.20        78.20 o                         
  -8   9   7        168.33        134.66        90.09 o                         
  -7   9   7       2540.88       2597.14       146.36 o                         
  -6   9   7       5447.27       5235.34       198.10 o                         
  -5   9   7       1474.03       1488.11       118.58 o                         
  -4   9   7        241.15        240.85        67.98 o                         
  -3   9   7        420.68        414.63        38.34 o                         
  -2   9   7          7.39        -19.51        43.70 o                         
  -1   9   7        999.22       1060.72        81.23 o                         
   0   9   7       2042.32       1989.83       106.00 o                         
   1   9   7          2.52         -7.91        80.46 o                         
   2   9   7       3166.31       3290.64       189.46 o                         
   3   9   7        577.91        538.59        99.71 o                         
   5   9   7       1074.25       1118.61       142.42 o                         
   6   9   7         33.58         74.20       120.85 o                         
 -11  10   7        998.17        842.23       158.25 o                         
 -10  10   7          9.54        -13.48       104.78 o                         
  -9  10   7        792.17        763.14       137.08 o                         
  -8  10   7         33.20         69.11        91.30 o                         
  -7  10   7       2871.67       2882.37       163.59 o                         
  -6  10   7        564.33        936.07       194.81 o                         
  -5  10   7       6171.06       6158.26       223.36 o                         
  -4  10   7       1411.14       1379.37       124.66 o                         
  -3  10   7       1036.78       1126.00        73.42 o                         
  -2  10   7          4.94         20.89        40.71 o                         
  -1  10   7         58.84         89.20        57.73 o                         
   0  10   7       3669.47       3287.58       184.94 o                         
   1  10   7      14100.66      12945.33       340.54 o                         
   2  10   7       1268.34       1117.69       141.40 o                         
   3  10   7       2001.12       1765.58       230.22 o                         
   4  10   7       2157.73       2046.50       383.41 o                         
   5  10   7         16.73         97.35       123.62 o                         
 -10  11   7       1212.27       1040.91       167.15 o                         
  -9  11   7         21.70         26.77       110.50 o                         
  -8  11   7        737.15        732.61       112.66 o                         
  -7  11   7        103.79         71.70        79.87 o                         
  -6  11   7       2053.27       2263.49       297.01 o                         
  -5  11   7         50.12         27.77        79.73 o                         
  -4  11   7        125.42        -53.15       134.28 o                         
  -3  11   7         87.43        -31.44        73.44 o                         
  -2  11   7       4031.72       4306.44       140.75 o                         
  -1  11   7         37.86        -33.03        63.07 o                         
   0  11   7       2375.72       2414.56        97.88 o                         
   1  11   7        230.23        147.38       147.38 o                         
   2  11   7        439.00        539.19       117.33 o                         
   3  11   7        164.28         47.31       118.94 o                         
   4  11   7       1790.82       1622.79       162.61 o                         
  -8  12   7       1545.70       1674.34       156.73 o                         
  -7  12   7         47.80        149.02       192.23 o                         
  -6  12   7         27.59         88.74       100.52 o                         
  -5  12   7        695.92        646.45       114.22 o                         
  -4  12   7       3037.97       3346.98       192.71 o                         
  -3  12   7       2566.86       2475.33       165.85 o                         
  -2  12   7         58.03        108.19        66.71 o                         
  -1  12   7        967.19       1063.88       201.83 o                         
   0  12   7        862.52        995.79       168.62 o                         
   1  12   7        253.38        188.00        79.22 o                         
   2  12   7         33.24         24.23       107.21 o                         
   3  12   7        100.49         41.58       118.87 o                         
  -7  13   7        252.69        291.05       220.08 o                         
  -6  13   7        909.72        712.72       124.53 o                         
  -5  13   7        112.92         14.58       159.55 o                         
  -4  13   7        860.42        996.61       274.79 o                         
  -3  13   7        528.70        651.58       120.74 o                         
  -2  13   7        194.90        290.01       199.19 o                         
  -1  13   7         87.24        126.27        84.46 o                         
   0  13   7        157.05         -9.23       109.45 o                         
   1  13   7         21.54         44.45       109.72 o                         
 -14   0   8       3407.45       2877.38       222.91 o                         
 -13   0   8       3734.92       4197.28       222.14 o                         
 -12   0   8        152.75        171.41        83.54 o                         
 -11   0   8         15.00        -13.16        59.26 o                         
 -10   0   8        183.62        309.95        66.25 o                         
  -9   0   8       1516.48       1538.41       111.26 o                         
  -8   0   8      24851.54      24401.20       665.22 o                         
  -7   0   8       8520.06       8104.70       269.76 o                         
  -6   0   8       2718.01       2773.18       134.09 o                         
  -5   0   8       1941.94       1653.91       254.41 o                         
  -4   0   8         50.49         75.64        33.90 o                         
  -3   0   8        379.69        367.56        47.39 o                         
  -2   0   8      16330.85      17188.97       743.90 o                         
  -1   0   8        504.59        573.61        94.92 o                         
   1   0   8       6129.69       6147.81       275.49 o                         
   2   0   8        813.00       1101.18       145.53 o                         
   3   0   8       1417.23       1283.27       162.63 o                         
   4   0   8         81.79         53.53        91.24 o                         
   5   0   8         14.94        186.41       118.13 o                         
   6   0   8       6544.07       5975.95       359.16 o                         
   7   0   8       1553.15       1125.66       199.51 o                         
   8   0   8        216.89       -166.26       166.26 o                         
 -14   1   8        507.29        503.14       155.04 o                         
 -13   1   8        184.27         96.81        68.41 o                         
 -12   1   8          7.00         55.45        61.07 o                         
 -11   1   8       1680.54       1592.94        89.71 o                         
 -10   1   8        252.96        300.54        59.48 o                         
  -9   1   8        839.80        987.81       116.16 o                         
  -8   1   8         55.98         61.17        34.47 o                         
  -7   1   8       7163.83       6770.76       167.51 o                         
  -6   1   8       1684.48       1564.43        59.73 o                         
  -5   1   8       1142.69       1079.10        45.84 o                         
  -4   1   8       3165.68       3264.35       105.66 o                         
  -3   1   8         87.56         57.65        29.59 o                         
  -2   1   8        584.89        712.37        65.15 o                         
  -1   1   8       9966.28       9807.85       198.55 o                         
   0   1   8       2679.57       2785.39       123.18 o                         
   1   1   8       1588.09       1352.72        97.29 o                         
   2   1   8       2620.43       2592.49       228.85 o                         
   3   1   8        148.96        120.66       103.32 o                         
   4   1   8        154.16         88.75        73.24 o                         
   5   1   8       1925.53       1860.87       153.46 o                         
   6   1   8       1457.00       1452.37       138.70 o                         
   7   1   8        202.49         94.11       107.06 o                         
   8   1   8        465.77        533.84       133.72 o                         
 -14   2   8         69.78         37.05        85.33 o                         
 -13   2   8        326.89        337.61        79.40 o                         
 -12   2   8        347.59        379.12        63.57 o                         
 -11   2   8         81.60         32.45        45.34 o                         
 -10   2   8         84.25         85.16        39.97 o                         
  -9   2   8        609.68        736.06        58.59 o                         
  -8   2   8        122.82         81.72        33.98 o                         
  -7   2   8         55.41         31.48        31.24 o                         
  -6   2   8         15.33         39.01        19.93 o                         
  -5   2   8        798.78        739.41        37.11 o                         
  -4   2   8       3505.82       3388.52        82.80 o                         
  -3   2   8       2290.17       2292.39        94.68 o                         
  -2   2   8        791.97        866.54        49.15 o                         
  -1   2   8        228.17        261.03        49.16 o                         
   0   2   8       2446.84       2373.65       157.23 o                         
   1   2   8       5073.50       4838.77       170.90 o                         
   2   2   8       2292.48       2226.10       122.05 o                         
   3   2   8        589.36        633.07        88.97 o                         
   4   2   8        273.32        308.43        79.98 o                         
   5   2   8        522.68        612.77       186.89 o                         
   6   2   8        431.30        534.05       108.54 o                         
   7   2   8        320.83        338.93       113.67 o                         
   8   2   8         44.21        165.43       127.99 o                         
 -14   3   8        543.23        533.07        96.53 o                         
 -13   3   8        281.61        185.50        75.85 o                         
 -12   3   8       1395.28       1386.60        97.04 o                         
 -11   3   8        240.09        225.07        58.43 o                         
 -10   3   8       3277.00       3140.33       108.84 o                         
  -9   3   8       2213.79       2083.35        72.56 o                         
  -8   3   8         67.93         67.64        31.72 o                         
  -7   3   8      12701.15      12047.99       314.71 o                         
  -6   3   8       5687.69       5644.03       106.04 o                         
  -5   3   8        452.53        514.75        29.92 o                         
  -4   3   8         40.69         24.99        24.77 o                         
  -3   3   8        888.47        942.70        52.09 o                         
  -2   3   8       2495.46       2545.49        89.84 o                         
  -1   3   8      12876.31      12641.80       300.21 o                         
   0   3   8       6868.28       6297.74       151.88 o                         
   1   3   8       2139.93       1892.74       150.94 o                         
   2   3   8       6619.82       6527.03       214.49 o                         
   3   3   8       1165.65       1359.03       121.46 o                         
   4   3   8        144.99        236.81        88.09 o                         
   5   3   8        383.78        450.90       149.60 o                         
   6   3   8         28.49        -70.89        90.71 o                         
   7   3   8       1538.14       1534.92       183.14 o                         
 -14   4   8        903.63        509.58       144.32 o                         
 -13   4   8        356.45        348.19        76.46 o                         
 -12   4   8       1117.98       1134.28        86.78 o                         
 -11   4   8        218.34        235.53        89.04 o                         
 -10   4   8       1252.55       1055.25        92.98 o                         
  -9   4   8          2.33        -12.86        46.63 o                         
  -8   4   8       4356.60       4227.53       125.72 o                         
  -7   4   8        193.98        192.38        28.13 o                         
  -6   4   8       5159.31       4964.67       117.81 o                         
  -5   4   8         13.27        -27.11        42.41 o                         
  -4   4   8       7105.43       7086.41       147.98 o                         
  -3   4   8       2204.56       2119.86        78.87 o                         
  -2   4   8      11248.68      10894.09       199.07 o                         
  -1   4   8       3716.65       3525.12       101.85 o                         
   0   4   8       2140.36       2164.30       112.79 o                         
   1   4   8       3383.69       3266.37       156.40 o                         
   2   4   8        411.01        583.02       117.49 o                         
   3   4   8       1362.78       1437.82       223.61 o                         
   4   4   8        150.01         76.09        75.54 o                         
   5   4   8        153.03         68.97       111.68 o                         
   6   4   8       1165.48       1207.10       287.34 o                         
   7   4   8        129.58        200.94       116.29 o                         
 -13   5   8        661.63        622.75       136.38 o                         
 -12   5   8        668.37        828.74        93.53 o                         
 -10   5   8       2967.80       2837.14       177.32 o                         
  -9   5   8         73.53         32.68        68.22 o                         
  -8   5   8         52.60        -14.69        56.33 o                         
  -7   5   8         16.77         16.21        55.89 o                         
  -6   5   8       4128.53       4228.66        99.79 o                         
  -5   5   8      17956.10      17447.85       249.54 o                         
  -4   5   8       1573.17       1615.48        56.78 o                         
  -3   5   8       5547.71       5447.83       111.28 o                         
  -2   5   8      11237.42      11217.03       261.43 o                         
  -1   5   8        353.81        475.58        40.62 o                         
   0   5   8        730.80        777.15       134.56 o                         
   1   5   8         42.21         93.31        53.70 o                         
   2   5   8         78.12         54.95        58.80 o                         
   3   5   8       3838.33       3706.21       222.78 o                         
   4   5   8        913.44       1133.17       149.73 o                         
   5   5   8        279.20        362.63       115.78 o                         
   6   5   8        989.08        904.12       134.12 o                         
   7   5   8        108.17        218.16       121.49 o                         
 -13   6   8         53.92         63.26       112.22 o                         
 -12   6   8        352.32        344.60       113.68 o                         
 -11   6   8         76.37        167.40        90.73 o                         
 -10   6   8         34.79         -9.60        78.52 o                         
  -9   6   8        678.48        568.65       106.11 o                         
  -8   6   8         15.63        -31.28        71.78 o                         
  -7   6   8         32.43        -50.99        62.88 o                         
  -6   6   8         37.03         69.12        64.37 o                         
  -5   6   8       1670.30       1711.73        62.11 o                         
  -4   6   8       5037.89       4852.93       105.69 o                         
  -3   6   8       2300.67       2330.05        69.72 o                         
  -2   6   8         75.50         60.91        41.84 o                         
  -1   6   8        210.90        230.11        36.52 o                         
   0   6   8       1489.70       1500.12       106.25 o                         
   1   6   8       4653.25       4278.59       171.24 o                         
   2   6   8       3867.13       3845.22       276.00 o                         
   3   6   8       2330.40       2117.53       146.54 o                         
   4   6   8         15.27        -39.10       125.06 o                         
   5   6   8        650.99        629.38       122.29 o                         
   6   6   8        958.69       1129.09       218.90 o                         
   7   6   8       1025.12       1182.26       214.99 o                         
 -12   7   8        344.37        399.47       123.28 o                         
 -11   7   8        115.07         73.12        97.02 o                         
 -10   7   8         28.05         16.53        83.10 o                         
  -9   7   8        922.26       1001.43       137.52 o                         
  -8   7   8        254.73        232.70        88.88 o                         
  -7   7   8        738.94        804.44       183.81 o                         
  -6   7   8         24.92          8.96        51.75 o                         
  -5   7   8       1642.52       1503.23       110.39 o                         
  -4   7   8         57.03         76.41        47.98 o                         
  -3   7   8       5988.05       5816.92       134.60 o                         
  -2   7   8       3192.60       3153.33       110.45 o                         
  -1   7   8         29.35        -34.14        44.95 o                         
   0   7   8        240.64        276.19       100.65 o                         
   1   7   8        317.99        410.76        78.72 o                         
   2   7   8         50.54        101.43        76.68 o                         
   3   7   8        751.24        744.17       108.77 o                         
   4   7   8       1049.44        710.49       149.16 o                         
   5   7   8          5.80        -60.70       103.09 o                         
   6   7   8         16.99         -1.78       121.99 o                         
 -12   8   8       2958.25       2729.50       223.10 o                         
 -11   8   8        283.65        281.78       106.24 o                         
 -10   8   8       4066.57       3875.70       239.69 o                         
  -9   8   8       2317.59       2187.11       187.49 o                         
  -7   8   8       1209.25       1134.53       171.44 o                         
  -6   8   8       5682.17       5454.80       208.76 o                         
  -5   8   8          3.07         33.73        61.61 o                         
  -4   8   8       7888.53       7620.03       163.31 o                         
  -3   8   8       8157.71       7991.16       209.35 o                         
  -2   8   8        732.57        685.91        66.66 o                         
  -1   8   8        664.91        673.63        69.65 o                         
   0   8   8        675.10        667.77        88.28 o                         
   1   8   8          9.30         -3.87        73.88 o                         
   2   8   8       3364.45       3426.48       245.26 o                         
   3   8   8       1139.48       1133.18       142.92 o                         
   4   8   8       1937.29       2048.63       163.81 o                         
   5   8   8       3489.67       2920.09       398.51 o                         
 -11   9   8       1617.46       1650.31       182.79 o                         
 -10   9   8        422.21        500.43       126.78 o                         
  -9   9   8        305.07        122.07        96.13 o                         
  -8   9   8        779.46        791.08       110.32 o                         
  -7   9   8        423.61        548.05        94.90 o                         
  -6   9   8        299.59        326.99        81.82 o                         
  -5   9   8       4117.40       4254.70       271.42 o                         
  -4   9   8        149.57        187.84       160.54 o                         
  -3   9   8       4933.70       4546.44       131.50 o                         
  -2   9   8       4098.92       4128.48       133.53 o                         
  -1   9   8          1.53         64.91        55.14 o                         
   0   9   8          6.31         31.70       156.47 o                         
   1   9   8       1115.64       1043.75       114.57 o                         
   2   9   8         92.76        140.66       108.05 o                         
   3   9   8       3715.14       3824.32       231.36 o                         
   4   9   8       2421.07       2507.29       190.23 o                         
   5   9   8         30.46        -98.51       122.66 o                         
 -10  10   8         26.52        137.08       119.78 o                         
  -9  10   8         23.14       -134.44       141.81 o                         
  -8  10   8        893.33        873.17       118.96 o                         
  -7  10   8        265.14        252.89        88.55 o                         
  -6  10   8         52.70         47.20        92.48 o                         
  -5  10   8         81.10        193.49        78.00 o                         
  -4  10   8        161.86         99.12       126.84 o                         
  -3  10   8        140.20        244.55        56.47 o                         
  -2  10   8        996.33        930.22        80.03 o                         
  -1  10   8         25.66         24.72        89.06 o                         
   0  10   8       1017.44       1113.26       164.86 o                         
   1  10   8        546.75        455.81       103.34 o                         
   2  10   8        146.12        143.99        99.57 o                         
   3  10   8         24.98        118.07       106.87 o                         
   4  10   8         17.69         97.90       194.20 o                         
  -9  11   8        107.36          9.46        95.33 o                         
  -8  11   8        132.36         13.98       118.22 o                         
  -7  11   8        159.80        130.23       100.03 o                         
  -6  11   8       1087.85       1063.06       123.61 o                         
  -5  11   8       3528.60       3264.34       186.18 o                         
  -4  11   8        231.67        165.95        87.70 o                         
  -3  11   8       2866.83       2708.39       367.42 o                         
  -2  11   8       3830.10       3723.87       138.50 o                         
  -1  11   8       1449.04       1544.86       106.20 o                         
   0  11   8        394.35        308.07       100.21 o                         
   1  11   8        354.17        456.53       109.45 o                         
   2  11   8        371.86        523.30       165.30 o                         
   3  11   8       2478.84       2248.00       338.87 o                         
  -8  12   8        205.91         32.41       101.16 o                         
  -7  12   8         44.75        202.96       139.78 o                         
  -6  12   8       2732.86       3018.15       193.72 o                         
  -5  12   8        508.04        426.61       108.41 o                         
  -4  12   8       1292.95       1441.28       144.53 o                         
  -3  12   8       1396.96       1255.72       196.27 o                         
  -2  12   8        562.56        484.61        83.20 o                         
  -1  12   8        149.45        299.47       103.31 o                         
   0  12   8       1313.40       1439.96       137.88 o                         
   1  12   8        605.53        650.46       313.63 o                         
  -5  13   8         30.23        192.35       197.83 o                         
  -4  13   8          5.21        -84.69       106.75 o                         
  -3  13   8       1668.19       1860.02       162.89 o                         
  -2  13   8         25.99         61.32       106.81 o                         
  -1  13   8       1506.68       1535.96       150.63 o                         
 -14   1   9       1876.61       1716.80       120.88 o                         
 -13   1   9       1407.25       1528.05       106.81 o                         
 -12   1   9        980.58       1060.32        84.38 o                         
 -11   1   9       3377.29       3492.39       166.80 o                         
 -10   1   9        838.35       1018.69       140.41 o                         
  -9   1   9        522.55        436.62        53.97 o                         
  -8   1   9       3897.06       4213.33       136.33 o                         
  -7   1   9        521.28        544.27        41.81 o                         
  -6   1   9       6099.62       5792.85       114.34 o                         
  -5   1   9      12019.55      12086.94       192.81 o                         
  -4   1   9        487.96        464.57        39.44 o                         
  -3   1   9        638.94        779.33        61.78 o                         
  -2   1   9          1.86         24.50        50.43 o                         
  -1   1   9        488.31        526.48        68.82 o                         
   0   1   9       4998.68       5450.02       187.38 o                         
   1   1   9       2296.49       2102.18       172.84 o                         
   2   1   9        835.78        900.09       193.60 o                         
   3   1   9       5942.64       5653.68       216.68 o                         
   4   1   9        885.70        874.02       263.98 o                         
   5   1   9          7.01        223.96       151.44 o                         
   6   1   9        280.38         60.63       103.64 o                         
   7   1   9          3.15         34.87       293.77 o                         
 -14   2   9        439.08        485.74        89.58 o                         
 -13   2   9       3108.85       3217.02       192.96 o                         
 -12   2   9       1739.38       1911.38       248.66 o                         
 -11   2   9        905.99        918.60        75.74 o                         
 -10   2   9       2474.00       2263.88        96.06 o                         
  -9   2   9         82.79         40.98        57.48 o                         
  -8   2   9        145.64        253.15       112.76 o                         
  -7   2   9       3842.45       3693.28        86.29 o                         
  -6   2   9       2686.15       2624.89        77.64 o                         
  -5   2   9       6264.21       6079.19       128.41 o                         
  -4   2   9      11131.86      11427.91       226.11 o                         
  -3   2   9       2844.97       3115.01       102.17 o                         
  -2   2   9        570.85        681.52        56.08 o                         
  -1   2   9       2841.01       3075.94       193.34 o                         
   0   2   9        576.75        706.30       115.14 o                         
   1   2   9       4814.64       4885.72       184.19 o                         
   2   2   9       9632.18       9148.35       273.99 o                         
   3   2   9          6.23         -4.35        80.74 o                         
   4   2   9        149.80        128.81       124.55 o                         
   5   2   9        381.89        477.86       141.81 o                         
   6   2   9        641.44        660.35       127.59 o                         
   7   2   9        817.98        504.13       137.36 o                         
 -14   3   9         98.82         75.93        93.20 o                         
 -13   3   9        161.86        132.33        83.78 o                         
 -12   3   9       1595.91       1531.37       100.71 o                         
 -11   3   9       1011.60       1189.55       158.12 o                         
 -10   3   9        822.10        862.61        66.93 o                         
  -9   3   9       1043.34       1047.01        69.40 o                         
  -8   3   9       2203.54       2176.22        75.20 o                         
  -7   3   9       5833.41       5792.16       102.60 o                         
  -6   3   9         17.62         -0.53        29.78 o                         
  -5   3   9        305.13        323.95        36.35 o                         
  -4   3   9        626.96        605.48        91.88 o                         
  -3   3   9        966.86       1183.46        75.40 o                         
  -2   3   9       4954.89       5083.88       115.44 o                         
  -1   3   9       3265.92       3123.22       119.00 o                         
   0   3   9        766.74       1018.13        98.57 o                         
   1   3   9         22.13         13.16        78.33 o                         
   2   3   9       1031.66       1241.25       114.69 o                         
   3   3   9        660.16        836.95       106.25 o                         
   4   3   9       1258.80       1270.48       150.54 o                         
   5   3   9       2489.37       2508.44       296.63 o                         
   6   3   9        100.73        171.80       112.27 o                         
   7   3   9        192.47        212.35       128.43 o                         
 -13   4   9       2271.54       2119.14       199.96 o                         
 -12   4   9       2267.19       2253.68       111.68 o                         
 -11   4   9       2105.54       2078.69        98.99 o                         
 -10   4   9         63.72        154.44        88.28 o                         
  -9   4   9       1493.61       1439.20        61.31 o                         
  -8   4   9       5102.43       5068.71       109.17 o                         
  -7   4   9       2711.49       2758.88        72.28 o                         
  -6   4   9       1588.41       1556.55        64.57 o                         
  -5   4   9         12.14         -7.05        27.24 o                         
  -4   4   9        325.54        395.16        48.81 o                         
  -3   4   9        821.54        759.49        85.01 o                         
  -2   4   9       2258.39       2323.87        74.10 o                         
  -1   4   9          5.09         92.67        41.53 o                         
   0   4   9        385.29        277.21        62.64 o                         
   1   4   9       1061.82       1199.60       102.73 o                         
   2   4   9        627.10        584.23        92.69 o                         
   3   4   9        564.02        683.35       177.80 o                         
   4   4   9        351.93        428.22       105.29 o                         
   5   4   9       1211.25        946.96       153.07 o                         
   6   4   9       1825.40       1683.20       168.51 o                         
 -13   5   9        330.29        428.14       122.77 o                         
 -12   5   9        461.19        380.07       107.96 o                         
 -11   5   9        651.09        683.53       125.57 o                         
 -10   5   9        906.33        877.58       123.09 o                         
  -9   5   9        557.02        384.27        95.11 o                         
  -8   5   9        337.21        302.06        84.05 o                         
  -7   5   9        541.82        655.69        37.13 o                         
  -6   5   9       1453.77       1479.60        69.69 o                         
  -5   5   9       4476.59       4387.17       118.38 o                         
  -4   5   9        842.86       1021.78        56.35 o                         
  -3   5   9        512.06        562.38        67.71 o                         
  -2   5   9        363.70        497.65        46.99 o                         
  -1   5   9       1622.95       1462.82        80.46 o                         
   0   5   9       7033.78       6877.22       170.12 o                         
   1   5   9       3043.08       3114.47       155.88 o                         
   2   5   9        632.54        647.95        98.85 o                         
   3   5   9       2597.08       2792.25       259.59 o                         
   4   5   9        101.11        363.80       150.62 o                         
   5   5   9         24.60        110.19       106.17 o                         
   6   5   9        183.59        266.28       294.53 o                         
 -13   6   9        475.28        823.85       145.98 o                         
 -12   6   9         46.84        -95.30        95.30 o                         
 -11   6   9       3609.32       3664.87       226.21 o                         
 -10   6   9       1085.73       1110.59       146.87 o                         
  -9   6   9       2297.65       2198.87       174.40 o                         
  -8   6   9       9676.55       9572.97       276.64 o                         
  -7   6   9        149.11        201.44        65.31 o                         
  -6   6   9       2456.78       2332.26       130.18 o                         
  -5   6   9        140.94        185.58        34.77 o                         
  -4   6   9          8.01         27.93        31.62 o                         
  -3   6   9       2407.03       2512.31       111.49 o                         
  -2   6   9       2119.81       2113.83       131.70 o                         
  -1   6   9        935.12       1104.70        71.31 o                         
   0   6   9       1581.53       1829.19       129.60 o                         
   1   6   9        242.80        171.40        93.97 o                         
   2   6   9        312.12        339.05        87.03 o                         
   3   6   9       3305.07       3372.84       197.44 o                         
   4   6   9       2671.01       2761.76       359.06 o                         
   5   6   9        460.03        509.14       128.72 o                         
   6   6   9       2835.85       2606.37       211.00 o                         
 -12   7   9       1050.33       1314.94       166.26 o                         
 -11   7   9        176.75        188.32        96.77 o                         
 -10   7   9       5047.09       4575.44       255.59 o                         
  -9   7   9       5493.57       4955.64       262.83 o                         
  -8   7   9          3.88        -22.58        67.15 o                         
  -7   7   9       3874.17       3949.99       172.66 o                         
  -6   7   9        802.75        711.74        90.89 o                         
  -5   7   9       1566.94       1786.47        70.88 o                         
  -4   7   9       3025.21       3255.66       109.56 o                         
  -3   7   9       1823.17       1798.50        92.75 o                         
  -2   7   9       5663.77       5688.68       160.03 o                         
  -1   7   9       5647.05       5571.91       327.84 o                         
   0   7   9       1088.34       1281.52       156.94 o                         
   1   7   9         16.37         -3.35        74.52 o                         
   2   7   9        420.13        464.05       102.02 o                         
   3   7   9          0.08       -105.54       105.54 o                         
   4   7   9       3926.25       3680.43       217.96 o                         
   5   7   9       4057.44       4264.28       269.03 o                         
 -12   8   9         73.36         58.37       118.26 o                         
 -11   8   9        270.63        365.90       116.03 o                         
 -10   8   9         47.35         89.20        94.35 o                         
  -9   8   9         31.07        190.74       100.90 o                         
  -8   8   9        634.45        535.70        94.17 o                         
  -7   8   9        251.90        419.68       136.25 o                         
  -6   8   9        115.37         39.57       144.10 o                         
  -5   8   9        116.37        190.05        69.75 o                         
  -4   8   9         12.67        -12.49        45.05 o                         
  -3   8   9         13.74        128.72        52.28 o                         
  -2   8   9        201.95        172.00        54.78 o                         
  -1   8   9        345.19        289.47       109.71 o                         
   0   8   9         39.27          6.88        75.92 o                         
   1   8   9         20.39        -95.69        95.69 o                         
   2   8   9        205.31        286.71        99.93 o                         
   3   8   9        154.33       -100.21       100.21 o                         
   4   8   9          3.00        -60.96       113.32 o                         
 -11   9   9         92.56         83.03       123.91 o                         
 -10   9   9       3947.44       3549.66       243.89 o                         
  -9   9   9       2698.19       2610.52       480.56 o                         
  -8   9   9        287.63        270.46        95.65 o                         
  -7   9   9        235.43        131.76        78.20 o                         
  -6   9   9         37.58        254.32        80.70 o                         
  -5   9   9        349.08        385.71        95.85 o                         
  -4   9   9       2195.89       2285.53       117.11 o                         
  -3   9   9       2215.02       2254.49       122.10 o                         
  -2   9   9        278.56        344.95        71.58 o                         
  -1   9   9       2768.96       2686.74       141.67 o                         
   0   9   9        374.61        414.88       117.87 o                         
   1   9   9        314.18        191.07        97.73 o                         
   2   9   9         68.61         48.50       148.33 o                         
   3   9   9        459.76        659.25       133.55 o                         
   4   9   9       1630.50       1263.55       162.66 o                         
 -10  10   9        228.98        305.36       108.25 o                         
  -9  10   9       1703.27       1447.78       148.73 o                         
  -8  10   9       4035.03       4037.75       240.23 o                         
  -7  10   9        328.75        291.71        99.50 o                         
  -6  10   9       1218.39       1360.59       212.89 o                         
  -5  10   9         15.54        135.78       175.86 o                         
  -4  10   9         57.91        212.06        84.44 o                         
  -3  10   9       6764.08       6484.95       170.78 o                         
  -2  10   9       5717.44       5673.33       170.48 o                         
  -1  10   9          3.89        -41.34        78.30 o                         
   0  10   9       2325.21       2251.79       159.87 o                         
   1  10   9        555.35        222.79       106.73 o                         
   2  10   9        316.51        360.00       147.12 o                         
   3  10   9       2377.48       2253.04       188.77 o                         
  -9  11   9        678.57        737.68       206.47 o                         
  -8  11   9         72.85        -18.04        98.71 o                         
  -7  11   9        250.30        202.10        99.62 o                         
  -6  11   9       1278.05       1192.24       223.99 o                         
  -5  11   9        721.24       1078.43       131.69 o                         
  -4  11   9        326.97        496.84       106.69 o                         
  -3  11   9       2839.42       2898.47       126.24 o                         
  -2  11   9         48.71         68.29        91.62 o                         
  -1  11   9        126.63        211.02        95.58 o                         
   0  11   9        689.37        485.83       115.77 o                         
   1  11   9       1000.60        971.54       139.81 o                         
  -7  12   9       2299.82       2277.02       369.74 o                         
  -6  12   9       1086.46       1160.84       172.58 o                         
  -5  12   9         52.03       -102.07       102.07 o                         
  -4  12   9        635.31        453.31       114.65 o                         
  -3  12   9        653.01        698.28       126.76 o                         
  -2  12   9        118.15         88.31       105.65 o                         
  -1  12   9        172.23        158.07       106.00 o                         
   0  12   9         59.27        385.79       117.70 o                         
 -14   0  10         57.79        125.70       112.73 o                         
 -13   0  10         54.85         17.10        91.43 o                         
 -12   0  10       4879.90       4697.77       217.44 o                         
 -11   0  10      12595.60      12738.57       404.04 o                         
 -10   0  10        735.51        611.50        88.88 o                         
  -9   0  10       1041.70        744.95        95.37 o                         
  -8   0  10       1489.24       1567.23       101.93 o                         
  -7   0  10          2.68         27.45        47.68 o                         
  -6   0  10       8518.76       8649.25       398.19 o                         
  -5   0  10       6060.75       6526.95       281.88 o                         
  -4   0  10        886.01        853.54       116.03 o                         
  -3   0  10      13113.32      13489.50       458.97 o                         
   0   0  10        253.14        322.47       101.73 o                         
   1   0  10        404.83        406.65       102.87 o                         
   2   0  10       1303.59       1194.20       159.71 o                         
   3   0  10       7212.74       7263.23       388.85 o                         
   4   0  10        370.23        794.35       158.76 o                         
   5   0  10       2774.45       2606.60       277.33 o                         
   6   0  10       1491.16       1102.46       227.36 o                         
 -14   1  10        718.38        685.46        94.76 o                         
 -13   1  10        105.16        114.94        66.56 o                         
 -12   1  10        679.50        598.65        96.45 o                         
 -11   1  10        106.75         83.60        48.48 o                         
 -10   1  10       1617.87       1699.89        99.49 o                         
  -9   1  10          3.23         30.55        45.08 o                         
  -8   1  10       1225.11       1271.02        62.12 o                         
  -7   1  10         74.92         66.09        30.28 o                         
  -6   1  10         23.71        196.70        34.07 o                         
  -5   1  10       4046.97       4224.05       100.12 o                         
  -4   1  10       3718.17       3943.55       128.53 o                         
  -3   1  10        360.05        649.39        88.69 o                         
  -2   1  10       5206.81       5160.98       181.74 o                         
  -1   1  10         18.41         87.17        54.37 o                         
   0   1  10        143.70        257.75        67.77 o                         
   1   1  10       1195.81       1417.63       124.20 o                         
   2   1  10       6399.19       6323.20       235.13 o                         
   3   1  10        137.23        209.15        84.97 o                         
   4   1  10        779.56        888.41       261.21 o                         
   5   1  10        337.23        126.51       112.36 o                         
   6   1  10         74.52        152.51       251.74 o                         
 -14   2  10         49.26        -86.29       207.49 o                         
 -13   2  10        385.63        438.19        78.14 o                         
 -12   2  10        253.42        171.69        59.76 o                         
 -11   2  10        175.54        207.30        53.62 o                         
 -10   2  10         99.55        158.62        47.50 o                         
  -9   2  10        126.46        107.17        45.63 o                         
  -8   2  10        767.31        950.28        55.02 o                         
  -7   2  10       1014.98       1085.79        60.03 o                         
  -6   2  10       1110.49       1467.38        69.06 o                         
  -5   2  10         76.44         88.35        38.90 o                         
  -4   2  10        158.96        197.60        45.34 o                         
  -3   2  10       3309.85       3379.51       228.07 o                         
  -2   2  10       5852.26       5743.51       278.73 o                         
  -1   2  10       2164.55       2302.76       271.32 o                         
   0   2  10          4.30        -57.13        57.13 o                         
   1   2  10        806.60        960.19       105.94 o                         
   2   2  10       1506.38       1459.63       134.82 o                         
   3   2  10        531.01        597.06       136.76 o                         
   4   2  10        130.33        133.34        89.65 o                         
   5   2  10         76.60        207.18       111.90 o                         
   6   2  10         19.83       -108.99       119.06 o                         
 -13   3  10        449.89        693.39       123.66 o                         
 -12   3  10        458.03        566.61        92.25 o                         
 -11   3  10        790.31        753.63        69.69 o                         
 -10   3  10       2325.20       2397.17        99.83 o                         
  -9   3  10        511.93        539.03       105.25 o                         
  -8   3  10         16.37         50.73        31.74 o                         
  -7   3  10       1427.72       1399.74        57.79 o                         
  -6   3  10        866.42        981.58        65.25 o                         
  -5   3  10       3552.47       3856.58       132.88 o                         
  -4   3  10      10201.38      11112.92       325.77 o                         
  -3   3  10       1923.93       2243.16        96.99 o                         
  -2   3  10       2297.01       2411.31        96.59 o                         
  -1   3  10       1093.03       1193.66       107.56 o                         
   0   3  10        654.64        816.51       107.03 o                         
   1   3  10       1388.99       1377.90       209.40 o                         
   2   3  10       2291.35       2493.56       222.02 o                         
   3   3  10        301.45        375.67       100.26 o                         
   4   3  10       3135.79       3189.41       198.76 o                         
   5   3  10       1654.75       1440.00       161.22 o                         
 -13   4  10        918.02        877.90       138.28 o                         
 -12   4  10        259.44        185.47        62.22 o                         
 -11   4  10       1990.79       2270.78       121.24 o                         
 -10   4  10         67.37         -5.22        96.23 o                         
  -9   4  10        589.50        638.00        40.99 o                         
  -8   4  10        300.91        383.73        39.95 o                         
  -7   4  10       1945.91       1867.31        67.43 o                         
  -6   4  10       2107.54       1939.58        71.19 o                         
  -5   4  10       4749.58       5050.04       136.33 o                         
  -4   4  10        365.66        453.80        56.28 o                         
  -3   4  10       6641.24       7182.48       178.56 o                         
  -2   4  10        157.67        136.12        56.90 o                         
  -1   4  10       3475.98       3569.98       122.06 o                         
   0   4  10        127.18         91.64        73.75 o                         
   1   4  10       1571.61       1421.42       127.12 o                         
   2   4  10          8.07        -43.02        99.63 o                         
   3   4  10       2277.24       2140.95       234.54 o                         
   4   4  10          0.64         14.43       200.24 o                         
   5   4  10       1266.97       1260.60       157.97 o                         
 -13   5  10        147.26        195.70       116.92 o                         
 -12   5  10         69.94        119.40       102.74 o                         
 -11   5  10         89.70        206.19        93.40 o                         
  -9   5  10       3273.56       3387.86       208.86 o                         
  -8   5  10       4244.78       4222.97       116.21 o                         
  -7   5  10          1.55         14.71        28.96 o                         
  -6   5  10       1946.00       2006.32       113.92 o                         
  -5   5  10         25.92         20.66        37.39 o                         
  -4   5  10         43.99        129.88        48.29 o                         
  -3   5  10        408.54        523.40        85.13 o                         
  -2   5  10       5222.58       5104.84       150.24 o                         
  -1   5  10        819.02        905.25        73.54 o                         
   0   5  10       6052.68       6278.54       218.43 o                         
   1   5  10       1114.41       1261.57       149.03 o                         
   2   5  10       1193.26       1235.80       126.59 o                         
   3   5  10        365.57        631.22       116.38 o                         
   4   5  10        133.07        186.58       111.89 o                         
   5   5  10       1303.19       1224.84       240.84 o                         
 -12   6  10         83.22        -95.88        95.88 o                         
 -11   6  10        457.44        447.40       108.02 o                         
 -10   6  10         87.76        217.95       106.24 o                         
  -9   6  10        121.36        156.67        88.43 o                         
  -8   6  10       2839.55       2765.77       149.47 o                         
  -7   6  10       4736.84       4912.65       191.13 o                         
  -6   6  10        934.85       1213.13        52.82 o                         
  -5   6  10        327.00        419.48        42.27 o                         
  -4   6  10       1579.64       1712.75       109.72 o                         
  -3   6  10       3086.82       3082.39       177.33 o                         
  -2   6  10       5604.47       5644.58       170.15 o                         
  -1   6  10       1863.60       2018.70        95.60 o                         
   0   6  10        171.57        299.01       117.24 o                         
   1   6  10        307.35        358.78       112.85 o                         
   2   6  10       1460.55       1240.81       229.77 o                         
   3   6  10       1055.47       1073.26       136.62 o                         
   4   6  10        595.59        723.97       133.85 o                         
 -12   7  10        582.74        397.49       138.79 o                         
 -11   7  10          9.28         20.92       100.52 o                         
 -10   7  10        467.83        534.32       128.68 o                         
  -9   7  10         49.93        122.10        79.94 o                         
  -8   7  10         43.82        339.26       101.15 o                         
  -7   7  10        787.61       1140.92       184.76 o                         
  -6   7  10       1943.86       2100.56       231.49 o                         
  -5   7  10         20.73         16.71        43.37 o                         
  -4   7  10        174.84        182.66        56.50 o                         
  -3   7  10        953.57       1057.94        81.54 o                         
  -2   7  10        865.53        843.77        80.53 o                         
  -1   7  10        462.48        502.11        94.34 o                         
   0   7  10       2945.89       2643.77       158.49 o                         
   1   7  10        710.53        686.11       111.07 o                         
   2   7  10         59.55        173.25       106.46 o                         
   3   7  10          8.89         24.06       124.55 o                         
   4   7  10        740.08        702.58       158.53 o                         
 -11   8  10        340.76        225.83       119.91 o                         
 -10   8  10       2482.88       2404.53       172.44 o                         
  -9   8  10        943.08       1157.39       125.88 o                         
  -8   8  10       2056.16       1833.66       146.40 o                         
  -7   8  10       7659.68       8052.52       286.20 o                         
  -6   8  10        810.51       1024.80       145.85 o                         
  -5   8  10        474.32        647.29       136.69 o                         
  -4   8  10         21.14         61.49        87.22 o                         
  -3   8  10        415.22        424.11        82.97 o                         
  -2   8  10       1762.25       1656.09       121.61 o                         
  -1   8  10       5101.79       5552.92       207.13 o                         
   0   8  10        191.92        279.33        94.39 o                         
   1   8  10       5858.47       5577.90       277.65 o                         
   2   8  10       1965.13       2009.69       166.93 o                         
   3   8  10        210.20        164.65       272.63 o                         
 -10   9  10         87.55        116.94       130.97 o                         
  -9   9  10        532.33        589.22       263.47 o                         
  -8   9  10       2006.34       1950.88       211.34 o                         
  -7   9  10        584.11        715.19       108.57 o                         
  -6   9  10       3221.66       3193.07       181.67 o                         
  -5   9  10        290.44        457.31        96.40 o                         
  -4   9  10         44.03         48.92        65.66 o                         
  -3   9  10        484.96        442.07        73.69 o                         
  -2   9  10       1926.42       2273.00       127.51 o                         
  -1   9  10        994.81        965.89       112.82 o                         
   0   9  10       4493.85       4564.45       209.15 o                         
   1   9  10       1121.07       1068.64       242.97 o                         
   2   9  10        179.17         37.74       127.95 o                         
  -9  10  10         22.26         75.54       145.09 o                         
  -8  10  10         50.39        109.10       102.00 o                         
  -7  10  10         16.46        -39.44        90.37 o                         
  -6  10  10        646.83        621.94       126.87 o                         
  -5  10  10        208.69        331.18        98.47 o                         
  -4  10  10         67.17        195.39        94.69 o                         
  -3  10  10       1129.92       1009.05       114.47 o                         
  -2  10  10        174.36        101.84        80.64 o                         
  -1  10  10         62.42        175.55       176.14 o                         
   0  10  10          4.86        -99.54        99.54 o                         
   1  10  10         61.03         76.45       175.48 o                         
  -8  11  10       1136.91       1142.42       147.75 o                         
  -7  11  10         11.73         12.33       103.90 o                         
  -6  11  10       1712.36       1697.83       163.86 o                         
  -5  11  10       1186.81       1069.61       129.23 o                         
  -4  11  10        445.30        310.89       114.31 o                         
  -3  11  10       1489.62       1333.17       144.89 o                         
  -2  11  10        283.35        346.04        91.30 o                         
  -1  11  10        720.10        461.35       117.97 o                         
   0  11  10       4159.77       3708.69       221.77 o                         
  -4  12  10        132.98        191.90       121.46 o                         
 -13   1  11          0.81         66.46        68.36 o                         
 -12   1  11       1067.18       1320.86        94.44 o                         
 -11   1  11       1454.88       1415.24       161.27 o                         
 -10   1  11        170.42        157.96        61.00 o                         
  -9   1  11       6387.81       6396.86       134.71 o                         
  -8   1  11       3266.57       3003.00       123.41 o                         
  -7   1  11        165.72        184.71        43.09 o                         
  -6   1  11        234.55        197.30        39.25 o                         
  -5   1  11        121.44        134.70        45.06 o                         
  -4   1  11        759.63        877.37       152.18 o                         
  -3   1  11       4231.13       4399.26       172.29 o                         
  -2   1  11        307.05        433.14        76.12 o                         
  -1   1  11       1801.38       1771.10       129.32 o                         
   0   1  11       1878.07       1970.37       205.30 o                         
   1   1  11        242.18        186.07        89.26 o                         
   2   1  11        288.39        254.54       159.87 o                         
   3   1  11       1075.60        813.27       121.36 o                         
   4   1  11        150.69        293.94       115.71 o                         
   5   1  11       3436.80       3951.56       322.28 o                         
 -13   2  11        242.49        208.32        71.38 o                         
 -12   2  11        929.70       1075.68        87.21 o                         
 -11   2  11        205.64        197.74        58.32 o                         
 -10   2  11       6362.06       6122.99       176.64 o                         
  -9   2  11         58.58          9.88        37.22 o                         
  -8   2  11       7085.25       6939.91       138.63 o                         
  -7   2  11       4638.35       4624.43       108.74 o                         
  -6   2  11         16.32         64.20        42.89 o                         
  -5   2  11        412.36        559.60        80.28 o                         
  -4   2  11       1796.71       1981.26        95.18 o                         
  -3   2  11         33.40         92.53        60.44 o                         
  -2   2  11      12419.37      12178.70       460.75 o                         
  -1   2  11       4993.21       5190.65       339.70 o                         
   0   2  11          8.79        -37.76       164.54 o                         
   1   2  11         10.72         77.31       107.00 o                         
   2   2  11        849.28        782.61       174.27 o                         
   3   2  11        178.78        -53.21        90.76 o                         
   4   2  11       3866.68       3712.99       251.77 o                         
   5   2  11        605.91        481.61       136.28 o                         
 -13   3  11        410.27        377.78       114.06 o                         
 -12   3  11        442.38        520.48       162.76 o                         
 -11   3  11       2463.01       2325.85       109.06 o                         
 -10   3  11         37.47        -29.68        64.51 o                         
  -9   3  11        935.02        929.89        66.71 o                         
  -8   3  11        150.67        155.01        37.16 o                         
  -7   3  11       3291.98       3342.21       110.62 o                         
  -6   3  11         16.29         35.63        43.95 o                         
  -5   3  11       5215.96       5148.16       145.34 o                         
  -4   3  11       3566.32       3459.27       127.60 o                         
  -3   3  11         32.26         13.06        58.64 o                         
  -2   3  11        305.27        159.96        94.73 o                         
  -1   3  11        662.33        774.79        96.95 o                         
   0   3  11          3.45         94.36        73.37 o                         
   1   3  11       1947.20       2055.20       273.74 o                         
   2   3  11       1334.18       1176.87       132.90 o                         
   3   3  11         82.49        165.81       148.77 o                         
   4   3  11          7.64        -98.59       110.77 o                         
 -13   4  11          5.03        -64.98       102.62 o                         
 -12   4  11        384.31        332.39       119.27 o                         
 -11   4  11       1576.42       1528.66       106.75 o                         
 -10   4  11       1917.14       1751.35        85.88 o                         
  -9   4  11       2632.50       2541.86        95.56 o                         
  -8   4  11        498.71        532.42        55.65 o                         
  -7   4  11        429.05        422.54        53.09 o                         
  -6   4  11       3670.55       3663.92       120.36 o                         
  -5   4  11       2378.42       2074.78        99.46 o                         
  -4   4  11        633.73        721.31        71.80 o                         
  -3   4  11       1512.57       1778.73       207.52 o                         
  -2   4  11       1131.96       1102.08        79.43 o                         
  -1   4  11       1697.28       1927.76       140.04 o                         
   0   4  11        195.32        257.68       116.67 o                         
   1   4  11        363.76        377.69       164.89 o                         
   2   4  11       2937.68       2700.14       181.59 o                         
   3   4  11       2126.59       2138.76       181.16 o                         
   4   4  11        950.86        488.67       197.48 o                         
 -12   5  11          1.80         42.79       103.76 o                         
 -11   5  11        269.08        249.42       114.89 o                         
 -10   5  11        313.22        350.70       114.19 o                         
  -9   5  11       2805.09       2604.83       103.15 o                         
  -8   5  11        505.89        444.59        50.57 o                         
  -7   5  11        735.31        762.37        52.31 o                         
  -6   5  11        731.13        755.14        73.10 o                         
  -5   5  11         24.85        -15.02        48.66 o                         
  -4   5  11       1157.45       1327.30        90.77 o                         
  -3   5  11       4007.10       3932.88       179.40 o                         
  -2   5  11       1301.58       1291.74       139.17 o                         
  -1   5  11       1392.61       1600.39       220.43 o                         
   0   5  11       1379.72       1557.84       133.57 o                         
   1   5  11         31.79         69.07        86.14 o                         
   2   5  11         46.56        -21.86        94.65 o                         
   3   5  11       1034.39       1000.05       146.38 o                         
   4   5  11         30.23         81.63       129.33 o                         
 -12   6  11       1749.49       1655.97       185.59 o                         
 -11   6  11        280.13        480.91       125.70 o                         
 -10   6  11        878.86        730.87       109.78 o                         
  -9   6  11          0.91        -75.52        75.52 o                         
  -8   6  11       1588.19       1563.52       131.84 o                         
  -7   6  11        194.96        163.99        47.09 o                         
  -6   6  11       6637.25       6489.08       133.21 o                         
  -5   6  11       1375.27       1267.55        99.25 o                         
  -4   6  11       1363.33       1371.21        94.19 o                         
  -3   6  11       1755.64       1720.46       145.95 o                         
  -2   6  11        472.81        510.98       101.57 o                         
  -1   6  11        595.68        636.24        97.51 o                         
   0   6  11       3100.48       2831.80       170.17 o                         
   1   6  11        730.98        585.03       109.46 o                         
   2   6  11       1884.05       1801.28       159.71 o                         
   3   6  11       1425.08       1624.27       301.27 o                         
 -11   7  11       1686.23       1483.71       147.04 o                         
 -10   7  11       1074.63       1183.98       134.47 o                         
  -9   7  11        149.17        145.48        87.87 o                         
  -8   7  11        384.70        347.01        91.72 o                         
  -7   7  11       3192.94       3201.82       175.89 o                         
  -6   7  11         90.99        103.41        48.90 o                         
  -5   7  11       4714.59       4600.22       144.05 o                         
  -4   7  11       3000.77       3213.98       134.23 o                         
  -3   7  11          1.68        -37.83        98.86 o                         
  -2   7  11        104.33         73.46       190.16 o                         
  -1   7  11        449.07        327.88        92.19 o                         
   0   7  11        480.40        457.34       153.35 o                         
   1   7  11       4206.16       4078.02       236.36 o                         
   2   7  11       1959.07       1585.77       370.38 o                         
   3   7  11        501.81        490.03       210.70 o                         
 -11   8  11        729.23        324.25       202.12 o                         
 -10   8  11        131.21        176.36       100.45 o                         
  -9   8  11         38.00         41.42       301.55 o                         
  -8   8  11          3.10         35.53       145.98 o                         
  -7   8  11         13.17        133.63        85.36 o                         
  -6   8  11         62.09        -49.89        80.08 o                         
  -5   8  11         13.21        -25.65        53.09 o                         
  -4   8  11          1.11          3.51        96.53 o                         
  -3   8  11        111.88        148.71       120.23 o                         
  -2   8  11        226.23        164.54        84.45 o                         
  -1   8  11         43.95        -10.26       130.85 o                         
   0   8  11         28.27         54.02        95.20 o                         
   1   8  11         51.83        -45.66       109.22 o                         
   2   8  11        623.57        732.46       387.45 o                         
 -10   9  11          4.27         85.00       201.61 o                         
  -9   9  11         31.92        133.75       104.20 o                         
  -8   9  11        641.09        557.28       280.10 o                         
  -7   9  11       2623.84       2408.35       383.48 o                         
  -6   9  11        704.04        962.37       128.34 o                         
  -5   9  11        876.38        829.71       122.19 o                         
  -4   9  11       1174.26       1176.10        93.00 o                         
  -3   9  11         28.40        -86.87        86.87 o                         
  -2   9  11        274.99        108.23       170.61 o                         
  -1   9  11          2.05        -24.87       140.76 o                         
   0   9  11        469.30        517.55       117.53 o                         
   1   9  11       1667.84       1306.22       188.16 o                         
  -8  10  11        593.71        575.30       125.46 o                         
  -7  10  11        691.64        577.70       134.21 o                         
  -6  10  11       8217.83       8281.09       450.87 o                         
  -5  10  11       3027.03       2987.96       197.16 o                         
  -4  10  11        628.88        489.07       117.20 o                         
  -3  10  11       2168.17       2310.18       176.81 o                         
  -2  10  11        547.47        510.35       262.04 o                         
  -1  10  11       2350.75       2364.53       171.85 o                         
  -6  11  11        513.53        271.61       222.02 o                         
  -5  11  11        238.15        217.29       118.81 o                         
  -4  11  11          0.39        154.27       118.40 o                         
  -3  11  11       1145.30        966.67       139.37 o                         
 -13   0  12         36.79         46.35        95.30 o                         
 -12   0  12        554.04        675.97       116.48 o                         
 -11   0  12         14.46         59.50        69.41 o                         
 -10   0  12        663.61        519.86        81.33 o                         
  -9   0  12       4168.92       4426.61       215.28 o                         
  -8   0  12       2617.86       2504.11       140.95 o                         
  -7   0  12       2483.24       2385.21       124.26 o                         
  -6   0  12       1504.72       1559.15       109.00 o                         
  -5   0  12        321.29        267.79        94.48 o                         
  -4   0  12         48.16         34.40        86.02 o                         
  -3   0  12       2238.36       1771.11       183.23 o                         
  -2   0  12         27.64        242.30       106.37 o                         
  -1   0  12       7413.06       7465.41       363.99 o                         
   1   0  12        114.43        116.67       131.99 o                         
   2   0  12       4287.28       4400.47       315.54 o                         
   3   0  12       1064.39        831.99       177.26 o                         
 -13   1  12        514.79        431.33        82.47 o                         
 -12   1  12         27.86        100.37        64.69 o                         
 -11   1  12        712.42        757.61        63.49 o                         
 -10   1  12         14.28         91.89        46.81 o                         
  -9   1  12        600.07        562.16        53.16 o                         
  -8   1  12       2791.88       2684.41        90.66 o                         
  -7   1  12       1183.70       1447.59        74.60 o                         
  -6   1  12        946.27       1057.78        83.21 o                         
  -5   1  12        942.96        943.36       113.58 o                         
  -4   1  12         32.83          5.78        62.79 o                         
  -3   1  12          2.71        -60.58        60.58 o                         
  -2   1  12       4997.05       5002.86       202.66 o                         
  -1   1  12       2415.29       2650.66       232.19 o                         
   0   1  12        275.69        397.23       114.67 o                         
   1   1  12       1461.35       1716.37       223.42 o                         
   2   1  12          0.01          5.90        93.73 o                         
   3   1  12         95.75         86.84       160.70 o                         
 -13   2  12         16.79        -70.65        70.65 o                         
 -12   2  12         10.01        -60.75        60.75 o                         
 -11   2  12        101.30        130.75        50.50 o                         
 -10   2  12        431.29        355.33        52.89 o                         
  -9   2  12        396.93        445.41        51.00 o                         
  -8   2  12          5.52         82.29        40.57 o                         
  -7   2  12        253.63        341.08        57.22 o                         
  -6   2  12       2022.02       2134.84       102.75 o                         
  -5   2  12       2853.11       2975.88       198.38 o                         
  -4   2  12       1607.08       1834.97       127.04 o                         
  -3   2  12          0.26         -8.55        65.34 o                         
  -2   2  12        479.64        507.28        90.71 o                         
  -1   2  12       1941.61       2107.00       210.83 o                         
   0   2  12       1752.04       1750.06       152.28 o                         
   1   2  12        538.60        483.22       137.43 o                         
   2   2  12         15.70         63.71       139.11 o                         
   3   2  12        330.24        425.20       122.03 o                         
 -13   3  12       1442.14       1243.79       160.35 o                         
 -12   3  12        322.04        286.93       110.75 o                         
 -11   3  12        125.09        194.37        49.28 o                         
 -10   3  12        842.96        872.13       100.10 o                         
  -9   3  12        213.49        296.29        46.48 o                         
  -8   3  12       4808.44       4560.23       136.34 o                         
  -7   3  12       4901.57       5067.45       177.02 o                         
  -6   3  12         13.57         58.18        52.29 o                         
  -5   3  12       1000.00       1066.55        88.13 o                         
  -4   3  12        611.37        821.30       178.78 o                         
  -3   3  12        689.83        668.61        94.00 o                         
  -2   3  12       4364.33       4457.76       277.20 o                         
  -1   3  12        452.31        483.03       134.50 o                         
   0   3  12       1814.62       1803.05       147.82 o                         
   1   3  12       4386.67       4088.98       210.35 o                         
   2   3  12        771.56        704.01       126.61 o                         
   3   3  12          3.32        -51.83       120.52 o                         
 -12   4  12        260.49        185.78       109.99 o                         
 -11   4  12        772.66        733.67        69.59 o                         
 -10   4  12        429.30        446.00        63.96 o                         
  -9   4  12       1489.58       1702.97       107.04 o                         
  -8   4  12       1405.38       1390.54        88.37 o                         
  -7   4  12       1501.98       1505.60        87.39 o                         
  -6   4  12        888.00        881.48        78.85 o                         
  -5   4  12       1139.17       1112.24        88.80 o                         
  -4   4  12        905.98        975.88        84.51 o                         
  -3   4  12        504.06        579.68        96.22 o                         
  -2   4  12        571.20        906.95       162.76 o                         
  -1   4  12       1167.67       1031.23       119.04 o                         
   0   4  12        475.24        456.49        99.99 o                         
   1   4  12        668.05        802.79       126.57 o                         
   2   4  12       1090.45       1124.81       150.92 o                         
   3   4  12        499.54        434.11       206.73 o                         
 -12   5  12       3685.12       3481.71       198.54 o                         
 -11   5  12       2643.54       2408.47       169.89 o                         
 -10   5  12        344.95        420.35       114.12 o                         
  -9   5  12       1172.40       1285.05        92.15 o                         
  -8   5  12         44.59        -64.23        64.23 o                         
  -7   5  12        157.10        256.23        53.98 o                         
  -6   5  12       1729.65       1518.74       157.55 o                         
  -5   5  12        319.98        328.97        86.90 o                         
  -4   5  12       2082.72       2187.02       120.18 o                         
  -3   5  12       4066.26       3993.60       307.85 o                         
  -2   5  12         30.38         28.97        80.72 o                         
  -1   5  12        446.27        646.11       105.88 o                         
   0   5  12         67.68        133.62        91.98 o                         
   1   5  12        671.44        698.42       123.20 o                         
   2   5  12       3405.50       3339.98       220.27 o                         
 -11   6  12        722.75        518.55       109.30 o                         
 -10   6  12        593.68        680.00       168.07 o                         
  -9   6  12         91.87        164.19        93.62 o                         
  -8   6  12        315.97        333.97       145.09 o                         
  -7   6  12        388.15        528.17        66.43 o                         
  -6   6  12       2622.81       2557.41       115.25 o                         
  -5   6  12       3165.66       3193.73       133.89 o                         
  -4   6  12       1744.08       1953.20       131.55 o                         
  -3   6  12         30.73        126.13        83.34 o                         
  -2   6  12        459.77        576.30       103.94 o                         
  -1   6  12       1499.42       1627.48       189.94 o                         
   0   6  12       1482.39       1328.88       163.65 o                         
   1   6  12        738.56        508.34       124.87 o                         
   2   6  12         53.17       -115.78       115.78 o                         
 -11   7  12         34.71        300.47       190.23 o                         
 -10   7  12        576.06        429.68       107.77 o                         
  -9   7  12        683.02        475.00       107.94 o                         
  -8   7  12          2.26        -86.43        86.43 o                         
  -7   7  12          0.83        242.32        93.81 o                         
  -6   7  12        552.63        566.58       136.41 o                         
  -5   7  12         88.64        132.15        68.35 o                         
  -4   7  12       1609.69       1861.28       128.28 o                         
  -3   7  12       1657.56       1830.62       216.68 o                         
  -2   7  12         99.99         42.76       206.03 o                         
  -1   7  12         69.50         96.31       143.59 o                         
   0   7  12        375.70        538.96       171.09 o                         
   1   7  12         74.11         40.73       116.33 o                         
 -10   8  12       2765.34       2805.76       289.92 o                         
  -9   8  12         78.98        -33.80        96.96 o                         
  -8   8  12         23.33        125.06        98.59 o                         
  -7   8  12        661.34        491.21       113.81 o                         
  -6   8  12         14.69         48.69        95.34 o                         
  -5   8  12       3963.94       4380.92       184.13 o                         
  -4   8  12       1240.25       1307.93       151.34 o                         
  -3   8  12        910.70        815.33       161.81 o                         
  -2   8  12       3578.82       3621.56       195.27 o                         
  -1   8  12         13.14         79.25       105.70 o                         
   0   8  12          6.83        -21.51       111.05 o                         
  -8   9  12         90.66        333.76       116.60 o                         
  -7   9  12        103.88        131.42       106.49 o                         
  -6   9  12        667.18        559.78       124.30 o                         
  -5   9  12         15.44         81.46       178.88 o                         
  -4   9  12       3449.23       3874.50       475.44 o                         
  -3   9  12       2947.47       2492.41       255.65 o                         
  -2   9  12        230.25        -15.70       141.40 o                         
  -1   9  12        128.66         93.47       114.22 o                         
  -6  10  12        155.92         45.87       108.65 o                         
  -5  10  12        158.95        126.27       115.27 o                         
  -4  10  12        122.57        266.93       115.39 o                         
 -12   1  13       2033.71       2028.37       156.08 o                         
 -11   1  13        412.29        492.01        63.40 o                         
 -10   1  13          3.84        -54.86        54.86 o                         
  -9   1  13        425.09        428.28        57.50 o                         
  -8   1  13        107.56        133.92        48.03 o                         
  -7   1  13       3746.13       3712.00       132.22 o                         
  -6   1  13       4388.50       4168.88       180.23 o                         
  -5   1  13          2.85         50.70        72.38 o                         
  -4   1  13       3102.82       3308.20       233.43 o                         
  -3   1  13       1454.36       1236.57       124.27 o                         
  -2   1  13        219.68        164.77        84.03 o                         
  -1   1  13        763.56        581.58       129.92 o                         
   0   1  13        113.73         36.68       130.59 o                         
   1   1  13       1478.75       1543.13       161.43 o                         
   2   1  13       3781.47       3255.80       323.62 o                         
 -12   2  13       1153.47       1224.40       107.63 o                         
 -11   2  13       3267.01       3122.92       110.43 o                         
 -10   2  13        124.21         95.05        67.94 o                         
  -9   2  13         28.26         20.53        47.07 o                         
  -8   2  13       1539.09       1768.38        99.85 o                         
  -7   2  13       1156.10       1227.53        89.77 o                         
  -6   2  13       2502.60       2321.27       124.35 o                         
  -5   2  13       9517.11       9977.22       324.66 o                         
  -4   2  13       1319.45       1163.24       118.68 o                         
  -3   2  13        157.18        170.09        86.59 o                         
  -2   2  13        195.08        114.39        86.02 o                         
  -1   2  13        260.95        197.86       137.58 o                         
   0   2  13       1935.01       2226.39       176.72 o                         
   1   2  13       3779.86       3828.57       626.16 o                         
   2   2  13         49.47        -67.85       118.87 o                         
 -12   3  13        301.97        405.50       103.65 o                         
 -11   3  13        357.30        627.65       132.63 o                         
 -10   3  13        684.83        763.10        64.03 o                         
  -9   3  13        607.70        656.41        70.03 o                         
  -8   3  13       3819.56       3385.76       154.03 o                         
  -7   3  13        258.99        300.69        89.26 o                         
  -6   3  13         65.25         85.92        63.89 o                         
  -5   3  13        679.67        615.02       113.46 o                         
  -4   3  13        390.07        325.04       145.15 o                         
  -3   3  13       1739.83       1626.24       139.86 o                         
  -2   3  13       3726.81       3634.93       325.27 o                         
  -1   3  13         19.53        218.33       132.12 o                         
   0   3  13        238.08        162.85        98.82 o                         
   1   3  13         41.14         86.18       112.91 o                         
 -11   4  13         35.35        155.90        99.66 o                         
 -10   4  13        717.64        595.23        66.54 o                         
  -9   4  13       1594.12       1472.15        92.85 o                         
  -8   4  13       1243.15       1321.03        94.63 o                         
  -7   4  13         54.22         67.55       100.95 o                         
  -6   4  13        309.03        141.30        65.11 o                         
  -5   4  13       1516.76       1611.85       111.19 o                         
  -4   4  13       1080.75       1068.06       118.18 o                         
  -3   4  13         70.34        -34.00        80.66 o                         
  -2   4  13       1110.20       1103.08       126.46 o                         
  -1   4  13       3258.52       3094.28       215.78 o                         
   0   4  13       2099.77       2057.51       222.59 o                         
   1   4  13        346.59        374.34       125.23 o                         
 -11   5  13          1.06         46.55       101.03 o                         
 -10   5  13        439.65        297.74       101.41 o                         
  -9   5  13          1.49         16.30        60.03 o                         
  -8   5  13        121.69         69.12        58.63 o                         
  -7   5  13       2160.48       2133.53       178.81 o                         
  -6   5  13       2526.66       2620.84       128.68 o                         
  -5   5  13         38.10         63.73        70.20 o                         
  -4   5  13       1034.08       1202.94       121.63 o                         
  -3   5  13        437.69        365.41        98.21 o                         
  -2   5  13          0.14        129.83       134.09 o                         
  -1   5  13       1014.36       1204.57       160.03 o                         
   0   5  13       1376.95       1595.57       159.25 o                         
   1   5  13         13.18        190.36       176.05 o                         
 -10   6  13       1693.79       1289.65       143.21 o                         
  -9   6  13       2582.94       2745.23       235.21 o                         
  -8   6  13          3.47          0.03        90.94 o                         
  -7   6  13       1398.79       1476.24        92.47 o                         
  -6   6  13          5.84         62.12        65.62 o                         
  -5   6  13         14.27         67.41        70.36 o                         
  -4   6  13       2372.98       2811.40       172.13 o                         
  -3   6  13       3288.14       3362.08       280.19 o                         
  -2   6  13        680.79        943.83       181.33 o                         
  -1   6  13       3245.16       3110.64       227.40 o                         
   0   6  13        272.59        531.42       204.63 o                         
  -9   7  13        937.42        858.56       221.73 o                         
  -8   7  13       4019.21       4128.14       425.95 o                         
  -7   7  13        410.73        317.10       111.94 o                         
  -6   7  13         16.22         37.01        68.76 o                         
  -5   7  13        587.63        635.05        94.90 o                         
  -4   7  13        118.22        105.52        79.69 o                         
  -3   7  13       1672.12       1592.59       279.43 o                         
  -2   7  13       4907.17       4794.14       317.39 o                         
  -1   7  13        153.78         31.52       112.87 o                         
  -8   8  13        129.72        252.94       113.12 o                         
  -7   8  13        146.75         92.55       113.53 o                         
  -6   8  13         24.64         30.05       105.42 o                         
  -5   8  13        272.54        205.72       113.19 o                         
  -4   8  13         59.06         21.59        99.63 o                         
  -3   8  13         20.91         49.93       157.20 o                         
  -2   8  13         44.53        -54.59       109.61 o                         
 -11   0  14        223.99        249.30       219.28 o                         
 -10   0  14       2640.90       2717.05       158.80 o                         
  -9   0  14        729.07        723.37       101.31 o                         
  -8   0  14        120.01        -50.12        91.71 o                         
  -7   0  14        262.96        642.53       129.00 o                         
  -6   0  14        593.40        402.33       126.08 o                         
  -5   0  14        802.61       1071.68       180.75 o                         
  -4   0  14       5860.99       5754.19       328.77 o                         
  -3   0  14        924.31        836.31       169.18 o                         
  -2   0  14       2248.75       1723.43       216.42 o                         
  -1   0  14       1062.91        946.37       185.46 o                         
   0   0  14        558.21        354.13       176.24 o                         
 -11   1  14       1404.93       1518.83        90.79 o                         
 -10   1  14         63.28         14.57        76.01 o                         
  -9   1  14       1094.13       1100.50        86.81 o                         
  -8   1  14        296.36        349.99        90.37 o                         
  -7   1  14          2.44        -60.13        60.13 o                         
  -6   1  14        901.79        898.81       146.99 o                         
  -5   1  14       3544.38       3761.92       184.32 o                         
  -4   1  14        127.34        105.36        98.24 o                         
  -3   1  14        888.51       1060.46       124.20 o                         
  -2   1  14        568.05        686.23       183.39 o                         
  -1   1  14         99.22         25.50       147.60 o                         
   0   1  14         57.33         97.49       115.31 o                         
 -11   2  14          4.05         19.33        79.66 o                         
 -10   2  14        773.99        850.96        75.59 o                         
  -9   2  14       1945.29       1788.02       108.25 o                         
  -8   2  14       2027.15       2335.94       163.39 o                         
  -7   2  14        124.81        186.40        69.10 o                         
  -6   2  14        160.81        119.39        81.39 o                         
  -5   2  14       1262.58       1350.30       133.27 o                         
  -4   2  14       1052.11       1071.27       243.86 o                         
  -3   2  14       1049.10       1427.44       238.04 o                         
  -2   2  14        310.25        509.81       153.13 o                         
  -1   2  14         28.46         72.57       120.29 o                         
   0   2  14        389.78        615.51       173.19 o                         
 -11   3  14       3447.25       3664.48       152.65 o                         
 -10   3  14       1148.52        940.33        92.87 o                         
  -9   3  14        144.18        227.89        66.13 o                         
  -8   3  14        482.51        773.88        82.09 o                         
  -7   3  14        222.74        337.87        74.86 o                         
  -6   3  14       1452.19       1347.90       110.11 o                         
  -5   3  14       2386.91       2447.89       223.70 o                         
  -4   3  14         13.58         52.26        89.76 o                         
  -3   3  14       3006.98       2671.58       257.05 o                         
  -2   3  14       2116.42       2233.68       175.19 o                         
  -1   3  14        130.31        -31.09       104.19 o                         
   0   3  14         30.55        230.11       200.05 o                         
 -10   4  14       1297.96       1311.58       141.03 o                         
  -9   4  14         39.18         30.46        63.92 o                         
  -8   4  14       1778.32       1704.07       181.26 o                         
  -7   4  14          8.74         79.55        75.16 o                         
  -6   4  14       1512.68       1750.56       144.47 o                         
  -5   4  14         32.15        120.27        89.14 o                         
  -4   4  14       1648.12       1845.98       156.11 o                         
  -3   4  14        239.09        277.14       114.85 o                         
  -2   4  14       1340.73       1262.07       244.43 o                         
  -1   4  14        132.63        154.43       165.94 o                         
 -10   5  14        661.13        588.54       119.53 o                         
  -9   5  14       1763.96       1792.76       166.04 o                         
  -8   5  14        144.03         89.40       102.13 o                         
  -7   5  14       3185.00       3298.74       186.45 o                         
  -6   5  14        961.21       1085.89        99.23 o                         
  -5   5  14        681.75        769.89       114.03 o                         
  -4   5  14        331.52        412.11       106.71 o                         
  -3   5  14         50.24        -80.93       106.23 o                         
  -2   5  14        675.08        968.35       308.13 o                         
  -9   6  14       1168.21       1131.12       144.85 o                         
  -8   6  14       2022.47       1940.45       171.48 o                         
  -7   6  14        249.78        190.69       111.45 o                         
  -6   6  14          4.50        -19.81        76.63 o                         
  -5   6  14       1034.06       1093.55       128.92 o                         
  -4   6  14       1396.98       1531.14       148.36 o                         
  -3   6  14       1916.16       1760.63       424.10 o                         
  -7   7  14       2328.22       2240.40       186.11 o                         
  -6   7  14        593.07        904.06       144.98 o                         
  -5   7  14         88.33         67.58        88.84 o                         
  -4   7  14          0.40        -68.50       111.37 o                         
 -10   1  15       2375.56       2480.62       156.91 o                         
  -9   1  15        837.69       1129.81       233.49 o                         
  -8   1  15        543.19        544.96       101.47 o                         
  -7   1  15        796.05        971.86       172.36 o                         
  -6   1  15        374.30        471.39       155.16 o                         
  -5   1  15        387.84        300.37       254.47 o                         
  -4   1  15       1149.48       1389.60       143.80 o                         
  -3   1  15         60.86        162.47       108.68 o                         
  -2   1  15       3945.31       4241.34       362.02 o                         
  -9   2  15       4163.34       4257.59       160.61 o                         
  -8   2  15       2846.23       3105.70       147.28 o                         
  -7   2  15         32.81         85.54       146.87 o                         
  -6   2  15          2.56         37.21       116.11 o                         
  -5   2  15        757.45        692.40       119.08 o                         
  -4   2  15        182.01         64.13       141.46 o                         
  -3   2  15       2952.92       3154.07       205.01 o                         
  -9   3  15          0.26          5.59        75.52 o                         
  -8   3  15        510.47        397.92        95.93 o                         
  -7   3  15         28.98        -13.93        83.84 o                         
  -6   3  15       1407.16       1384.45       166.61 o                         
  -5   3  15       1518.96       1549.16       207.27 o                         
  -4   3  15          5.54         -9.28       108.63 o                         
  -3   3  15          7.80         17.56       188.96 o                         
  -8   4  15        411.88        420.38       125.62 o                         
  -7   4  15        280.05        345.71        90.37 o                         
  -6   4  15          3.59       -100.68       100.68 o                         
  -5   4  15        704.23       1013.79       201.39 o                         
  -4   4  15       1050.25        982.87       177.35 o                         
                                                                                
